# Supplementary material for: Seroprevalence of SARS-CoV-2 antibodies and knowledge, attitude and practice toward COVID-19 in the Republic of Srpska-Bosnia & Herzegovina: A population-based study
Source: PLoS One. 2022 Jan 28;17(1):e0262738. doi: 10.1371/journal.pone.0262738 (PMC8797215; doi:10.1371/journal.pone.0262738)
Supplement: S1 File — (XLSX) [file pone.0262738.s001.xlsx]

## Sheet: Sheet1
N0	City/ Municipality	Gender	Age (years)	Close contact with a person with confirmed SARS-CoV-2	Elevated body temperature	Anosmia / ageusia	Chills	Nausea	Myalgia	Sore throat	Cough	Rhinorrhea	Dyspnea	Chest pain	Headache	Vomiting	Abdominal pain	Diarrhoea	Consulted a doctor due to any of the symptoms	Hospitalised due to any of the symptoms	I find that the preventive measures introduced to stop COVID-19 transmission are:	I wear a mask outdoors	I wear a mask indoors	I wear a mask so that it completely covers my nose and mouth	I usually use	Mask wearing is uncomfortable	I maintain the required physical distance	I wash hands with soap and water rubbing them for at least 20 seconds	COVID-19 infection is very serious disease	It is highly likely that I or persons around me will be infected with COVID-19	If I am infected with COVID-19, I will be able to go about my everyday routines as usual	There aren’t many infected people in our country	This disease could be prevented with a vaccine	I am worried about COVID-19	Do you expect a financial crisis due to the COVID-19?	How likely is non-compliance with measures aimed at curbing the spread of the infection?	Were there any suspected or confirmed COVID-19 cases in your household?	Did any of your household members with suspected or confirmed COVID-19 have any symptoms?	Were any of your household members with confirmed COVID-19 hospitalised?	Were the members of your household in home isolation prior to the onset of symptoms or confirmation of COVID-19?	Was the household member hospitalised prior to the onset of symptoms for any reason?	SARS-CoV-2 serology test results	COVID-19 titer	Presence of symptoms
1	1	2	59	1	1	2	1	1	2	1	2	2	2	2	2	1	1	1	1	2	3	1	1	1	2	3	1	1	3	2	1	1	2	2	2	2	2					2		1
2	1	2	29	2	2	2	2	2	2	2	2	2	2	2	2	2	2	2	2	2	3	1	1	1	2	2	1	1	3	3	1	1	2	1	1	3	2					2		2
3	1	2	79	2	2	2	2	2	2	2	2	2	2	2	2	2	2	2	2	2	3	1	1	1	2	3	2	1	3	2	1	1	2	2	1	3	2					2		2
4	1	2	46	2	2	2	2	2	2	2	2	2	2	2	2	2	2	2	2	2	3	1	1	1	2	3	1	1	3	3	1	1	3	1	2	2	2					2		2
5	1	1	43	1	1	2	1	2	2	2	2	2	2	2	2	2	2	1	1	2	3	1	1	1	1	3	1	1	3	2	2	1	2	2	2	3	1	2	2	2	2	2		1
6	1	2	11	2	2	2	2	2	2	2	2	2	2	2	2	2	2	2	2	2	3	1	1	1	1	1	1	1	3	2	2	1	2	2	2	3	2					1	11.92	2
7	1	1	17	2	2	2	2	2	2	2	2	2	2	2	2	2	2	2	2	2	2	1	3	1	1	2	1	1	3	1	1	3	1	2	1	2	1	1	2	2	2	2		2
8	1	2	38	3	2	2	2	2	2	2	2	2	2	2	1	2	2	2	2	2	3	1	1	1	1	3	1	1	3	1	1	1	3	1	2	2	1	1	2	2	2	2		1
9	1	2	46	2	2	2	2	2	2	2	2	2	2	2	2	2	2	2	2	2	2	1	1	1	2	1	1	1	3	3	2	1	3	2	2	2	2					2		2
10	1	2	63	2	2	2	2	2	2	2	2	2	2	2	2	2	2	2	2	2	3	1	1	1	1	3	1	1	3	1	2	1	3	1	2	3	2					2		2
11	1	1	69	1	2	2	2	2	2	1	2	1	2	2	2	2	2	2	2	2	3	1	1	1	1	1	1	1	3	2	2	1	3	1	2	3	2					2		1
12	1	2	43	3	2	2	2	2	2	2	2	1	2	2	1	2	2	2	2	2	3	3	3	1	2	1	1	1	3	2	1	1	3	2	1	2	1	1	2	2	2	2		1
13	1	1	26	2	2	2	2	2	2	2	2	2	2	2	2	2	2	2	2	2	2	2	1	2	2	1	3	1	2	3	3	3	1	1	3	2	2					2		2
14	1	2	71	2	2	2	2	2	2	2	2	2	2	2	2	2	2	2	2	2	2	1	1	3	1	1	1	1	2	3	3	1	1	2	3	3	2					1	61.53	2
15	1	2	44	1	2	2	1	2	1	1	1	2	1	2	1	2	2	2	1	2	2	3	1	1	1	1	1	1	2	3	1	1	2	1	3	3	1	1	2	1	2	1	61.53	1
16	1	2	15	1	2	1	2	1	2	1	1	1	2	2	1	2	2	2	2	2	2	1	1	1	1	1	1	1	3	3	1	1	3	1	3	3	2					1	61.53	1
17	1	1	47	2	2	2	1	1	1	2	1	2	2	1	1	2	2	2	1	2	2	3	3	1	1	1	1	3	3	2	1	1	3	1	3	2	1	1	2	1	2	1	61.53	1
18	1	1	14	2	2	2	2	2	2	2	2	2	2	2	2	2	2	2	2	2	3	3	1	3	1	3	3	1	3	2	1	2	3	1	2	3	2					1	61.53	2
19	1	2	11	1	2	2	2	1	2	1	2	1	2	2	1	2	1	1	2	2	2	3	1	1	1	3	1	1	3	3	1	1	3	1	3	3	2					1	61.53	1
20	1	2	45	2	2	2	2	2	2	2	2	2	2	2	2	2	2	2	2	2	3	1	1	1	2	3	1	1	3	2	2	1	3	1	2	3	2					2		2
21	1	1	11	2	2	2	2	2	2	2	2	2	2	2	2	2	2	2	2	2	3	1	1	1	1	3	1	1	3	2	1	1	3	2	1	3	2					2		2
22	1	1	44	2	2	2	2	2	2	2	2	2	2	2	2	2	2	2	2	2	2	1	1	1	1	2	1	1	3	2	3	3	3	2	1	2	2					2		2
23	1	2	22	1	2	2	2	2		2	2	2	2	2	2	2	2	2	2	2	3	1	1	1	2	2	1	1	3	3	2	1	3	1	1	3	2					2		2
24	1	2	54	2	2	2	2	2	2	2	2	2	2	2	2	2	2	2	2	2	2	1	1	1	2	3	1	1	3	3	1	2	2	1	3	3	2					2		2
25	1	2	22	2	2	2	2	2	2	2	2	2	2	2	2	2	2	2	2	2	3	1	1	1	2	3	1	1	3	3	1	1	2	2	2	2	2					2		2
26	1	2	64	1	2	2	2	1	1	1	1	2	1	1	1	1	2	2	2	2	2	1	1	1	1	2	1	1	3	3	1	1	3	1	1	3	1	1	2	2	2	2		1
27	1	1	41	3	2	2	2	2	2	1	2	2	2	2	2	2	2	2	2	2	3	1	1	1	1	1	1	1	3	3	3	3	2	2	3	1	2					2		1
28	1	2	57	2	2	2	2	2	2	2	2	2	2	2	2	2	2	2	2	2	2	1	3	1	1	3	3	1	3	3	1	3	2	1	2	3	2					2		2
29	1	1	27	2	2	2	2	2	2	2	2	2	2	2	2	2	2	2	2	2	2	1	3	1	1	1	3	1	2	3	1	3	3	2	1	3	2					2		2
30	1	2	69	2	2	2	2	2	2	2	2	2	2	2	2	2	2	2	2	2	3	1	1	1	1	1	1	1	3	2	3	1	3	1	2	3	2					2		2
31	1	2	34	2	2	2	2	2	2	2	2	2	2	2	2	2	2	2	2	2	2	2	3	3	1	3	3	3	3	2	1	2	2	2	2	2	2					2		2
32	1	1	30	2	2	2	2	2	2	2	2	2	2	2	2	2	2	2	2	2	2	1	3	1	1	3	1	3	3	2	1	2	2	2	3	3	2					2		2
33	1	1	59	2	2	2	2	2	2	2	2	2	2	2	2	2	2	2	2	2	3	1	1	1	2	1	1	1	2	2	3	2	2	2	3	2	2					2		2
34	1	1	50	2	2	2	2	2	2	1	2	2	2	2	2	2	1	2	2	2	3	1	1	1	2	3	1	1	3	3	3	1	3	1	2	3	2					2		1
35	1	2	47	1	2	2	1	2	2	1	2	2	2	2	2	2	2	2	2	2	2	1	1	2	2	1	1	1	3	3	2	1	3	1	3	3	1	1	2	1	2	2		1
36	1	1	25	1	2	2	2	2	1	2	2	2	2	2	1	2	2	2	2	2	3	1	3	1	2	1	1	2	3	2	1	1	3	2	1	1	1	1	2	2	2	1	4.15	1
37	1	1	69	3	2	2	2	2	2	2	1	2	2	2	2	2	2	2	2	2	3	1	1	3	1	3	1	1	3	2	1	1	3	2	3	3	2					2		1
38	1	2	41	2	2	2	2	2	2	2	2	2	2	2	2	2	2	2	2	2	2	1	1	1	1	3	1	1	3	2	1	1	3	1	2	2	2					2		2
39	1	2	63	2	2	2	2	2	2	2	2	2	2	2	2	2	2	2	2	2	2	1	1	1	1	3	1	1	3	2	1	1	3	1	2	3	2					2		2
40	1	2	46	2	2	2	2	2	2	2	2	2	2	2	2	2	2	2	2	2	3	1	1	1	2	2	1	1	3	1	1	2	3	1	1	3	2					2		2
41	1	1	47	2	2	2	2	2	2	2	2	2	2	2	2	2	2	2	2	2	1	3	3	1	2	1	1	1	3	3	1	1	1	2	1	3	2					2		2
42	1	1	37	2	2	1	2	2	2	2	2	1	2	2	2	2	2	2	1	2	3	1	1	1	1	2	1	1	3	3	1	1	3	2	2	3	1	1	2	1	2	1	61.53	1
43	1	2	20	2	2	2	2	2	2	2	2	2	2	2	2	2	2	2	2	2	3	3	1	1	2	3	1	1	3	2	1	1	2	1	2	3	2					2		2
44	1	1	48	2	2	2	2	2	2	2	2	2	2	2	2	2	2	2	2	2	3	3	1	1	2	3	1	1	3	2	1	1	2	1	3	2	2					2		2
45	1	1	23	2	1	2	2	2	2	2	2	2	2	2	2	2	2	1	1	2	2	2	3	3	1	1	3	1	3	2	2	2	2	2	1	1	2					2		1
46	1	2	42	2	2	2	2	2	2	2	2	2	2	2	2	2	2	2	2	2	3	1	1	1	2	3	1	1	3	2	1	1	2	1	2	3	2					2		2
47	1	1	42	2	2	2	2	2	2	2	2	2	2	2	2	2	2	2	2	2	3	1	3	1	1	3	3	3	3	3	1	1	2	2	1	2	2					2		2
48	1	2	65	2	2	2	2	2	2	2	2	2	2	2	2	2	2	2	2	2	3	1	3	1	1	3	1	1	3	2	1	1	2	1	1	2	2					2		2
49	1	1	73	2	2	2	2	2	2	2	2	2	2	2	2	2	2	2	2	2	3	1	3	1	1	3	1	3	3	1	1	1	2	2	1	2	2					2		2
50	1	2	32	2	2	2	2	2	2	2	2	2	2	2	2	2	2	2	2	2	3	1	3	1	1	3	3	3	3	2	1	1	2	2	1	2	2					2		2
51	1	1	22	3	2	2	2	2	2	2	2	1	1	1	2	2	2	2	1	2	2	1	3	3	1	3	3	2	3	3	1	1	1	1	2	3	2					1	13.64	1
52	1	2	17	2	2	2	2	2	2	2	2	2	2	2	1	2	2	2	2	2	2	3	1	1	2	2	1	1	3	3	1	1	2	2	1	2	2					1	13.92	1
53	1	2	45	3	2	2	2	1	1	1	2	2	1	1	1	2	2	2	2	2	3	3	1	3	2	2	1	3	3	3	1	3	1	2	2	2	2					2		1
54	1	1	38		2	2	2	2	2	2	2	1	2	2	2	2	2	2	1	2	3	1	1	1	2	2	1	1	3	3	1	1	3	1	3	3	1	1	2	2	2	2		1
55	1	2	62		2	2	2	1	1	2	1	2	2	2	2	1	2	2	1	2	2	1	1	3	2	1	1	1	2	3	3	2	1	2	3	3	1	1	2	1	2	2		1
56	1	2	59	2	2	2	2	2	2	2	2	2	2	2	2	2	2	2	2	2	2	1	1	1	1	3	1	1	2	2	3	1	2	1	3	3	1	1	2	2	2	2		2
57	1	1	63	2	2	2	2	2	2	2	2	2	2	2	2	2	2	2	2	2	3	1	1	1	2	3	1	1	3	2	3	2	2	2	2	3	2					2		2
58	1	2	58	3	2	2	2	2	1	2	2	2	2	2	1	2	2	2	2	2	3	1	1	1	2	1	3	1	3	3	2	1	2	2	2	3	2					2		1
59	1	2	23	2	2	2	2	2	2	2	2	2	2	2	1	2	2	2	2	2	3	1	3	3	2	1	1	1	2	2	1	2	2	2	1	3	2					2		1
60	1	2	30		2	2	2	1	2	1	2	1	2	2	1	1	2	2	1	2	2	1	1	1	2	1	1	1	2	3	1	1	3	2	1	2	1	1	2	1	2	2		1
61	1	1	32	3	2	2	1	2	1	2	1	1	2	2	1	2	2	2	2	2	3	1	1	1	2	3	1	1	2	3	1	1	2	2	3	3	2					2		1
62	1	1	26	1	1	1	1	2	1	2	1	2	2	1	1	2	2	2	2	2	3	1	1	1	2	2	1	1	3	3	1	1	3	2	2	2	2	2	2	2	2	1	18.86	1
63	1	2	47		2	2	2	2	1	2	1	2	2	2	2	1	2	2	2	2	3	1	1	1	2	2	3	1	3	3	2	1	2	1	2	3	1	1	2	1	2	2		1
64	1	1	52	3	2	2	2	2	2	2	2	1	2	2	2	2	2	1	2	2	3	1	3	1	2	2	3	1	3	3	1	1	3	1	3	3	1	1	2	1	2	2		1
65	1	2	64		2	2	2	2	2	2	2	2	2	2	2	2	2	2	2	2	2	1	1	1	1	3	1	1	2	1	3	1	2	1	3	3	2					2		2
66	1	1	27	2	2	2	2	2	2	2	2	2	2	2	2	2	2	2	2	2	3	3	1	1	2	3	3	1	3	3	1	3	1	1	2	3	2					1	9.67	2
67	1	1	57		2	2	2	2	2	2	2	2	2	2	2	2	2	2	2	2	2	3	1	1	2	2	3	3	3	2	2	3	2	1	2	3	2					2		2
68	1	2	24		2	1	2	2	1	1	2	1	2	2	1	2	2	2	2	2	2	3	1	3	2	3	2	1	2	3	1	1	2	2	1	2	2					1	19.71	1
69	1	1	62		2	2	2	2	2	2	2	2	2	1	1	2	2	2	2	2	3	3	1	1	2	1	1	1	3	3	1	1	2	2	2	3	2					2		1
70	1	2	29	1	2	1	2	2	2	2	1	2	1	2	1	2	2	2	2	2	3	3	1	1	2	1	3	1	3	3	1	1	2	1	3	2	1	2	2	2	2	2		1
71	1	1	36		2	2	2	2	2	2	2	2	2	2	2	2	2	2	2	2	3	3	3	1	1	1	3	1	3	3	3	2	3	2	2	3	1	2	2	2	2	2		1
72	1	2	59	2	2	2	2	2	2	2	2	2	2	2	2	2	2	2	2	2	3	1	1	1	2	2	1	1	3	3	1	1	3	1	1	3	2					2		2
73	1	2	74	2	2	2	2	2	2	2	2	1	2	2	2	2	2	2	1	2	2	1	1	1	2	3	1	1	3	3	2	1	3	1	3	3	2					2		1
74	1	1	75	2	2	2	2	2	2	1	1	2	2	2	2	2	2	2	1	2	2	1	1	3	1	2	3	1	3	3	3	3	3	1	3	3	2					1	8.66	1
75	1	2	26		2	2	2	2	2	2	2	2	2	2	2	2	2	2	2	2	3	1	1	1	2	2	1	1	3	1	1	1	3	2	2	2	2					1	7.65	2
76	1	1	36	2	2	2	2	2	2	2	2	2	2	2	2	2	2	2	2	2	2	1	1	1	2	2	1	1	3	1	1	1	3	2	3	3	2					1	2.54	2
77	1	2	85	2	2	2	2	2	2	2	2	2	2	2	2	2	2	2	2	2	2	3	3	3	2	1	2	1	3	3	1	2	3	2	2	2	2					2		2
78	1	1	71	3	2	2	2	2	2	2	2	2	2	2	2	2	2	2	2	2	3	2	2	2	2	1	2	1	3	1	2	3	3	2	3	2	2					2		2
79	1	2	36	3	2	2	1	2	1	2	2	2	2	2	1	2	2	2	2	2	3	2	1	1	2	1	1	1	3	3	1	1	2	1	3	2	1	1	2	2	2	2		1
80	1	2	56	3	2	2	2	2	2	2	2	1	2	2	1	2	2	2	2	2	3	1	1	1	2	3	1	3	3	3	1	1	2	1	3	3	2					2		1
81	1	1	62	2	2	1	2	2	2	1	1	1	2	2	2	2	2	2	2	2	3	1	1	1	2	1	1	1	3	3	2	1	3	2	3	3	2					2		1
82	1	2	31	2	2	2	2	2	2	2	2	2	2	2	2	2	2	2	2	2	2	3	1	1	1	1	1	1	3	3	1	1	1	1	3	3	2					2		2
83	1	1	42	3	2	2	2	2	2	2	2	2	2	2	2	2	2	2	2	2	3	1	1	1	2	2	1	1	1	1	1	1	3	1	1	3	2					2		2
84	1	2	47	3	2	2	2	2	2	2	2	2	2	2	2	2	2	2	2	2	3	1	1	1	2	2	1	1	3	1	1	1	3	1	1	3	2					2		2
85	1	1	24	2	2	2	2	2	2	2	2	2	2	2	1	2	2	2	2	2	3	1	1	1	2	2	1	1	3	1	1	2	3	1	1	3	2					2		1
86	1	1	54	3	2	2	2	2	2	2	2	2	2	2	2	2	2	2	2	2	3	1	1	1	2	2	1	1	3	3	1	2	3	2	1	3	2					2		2
87	1	1	54	2	2	2	2	2	2	2	2	1	2	2	2	2	2	2	2	2	3	3	3	1	1	2	1	1	3	3	3	1	2	2	1	3	2					2		1
88	1	2	49	2	2	2	2	2	2	2	2	2	2	2	1	2	2	2	2	2	3	1	1	3	1	3	1	1	3	1	1	1	1	2	2	2	2					2		1
89	1	2	22	2	2	2	2	2	2	2	2	2	2	2	2	2	2	2	2	2	3	1	1	1	2	2	1	1	3	3	1	3	3	1	1	2	2					2		2
90	1	2	24	2	2	2	2	2	2	2	2	2	2	2	1	2	2	2	2	2	3	2	1	1	2	3	1	1	3	3	1	1	2	1	2	1	2					2		1
91	1	2	81	2	2	2	2	2	2	2	2	2	2	2	2	2	2	2	2	2	3	1	1	1	2	2	1	1	3	3	1	1	3	1	2	2	2					2		2
92	1	2	58	3	2	2	2	2	2	2	2	2	2	2	1	1	1	1	1	2	3	1	1	1	2	3	1	1	3	3	1	1	3	1	2	3	2					2		1
93	1	1	62		2	2	2	2	1	2	2	2	2	2	1	2	1	2	2	2	3	3	1	1	1	2	1	1	3	2	2	1	3	2	1	3	2					2		1
94	1	2	60	2	2	2	2	2	2	2	2	2	2	2	2	2	2	2	2	2	3	1	1	1	2	2	1	1	3	3	1	1	3	2	2	3	2					2		2
95	1	2	45	2	2	2	2	2	2	2	2	2	2	2	2	2	2	2	2	2	3	3	1	1	2	1	1	1	3	3	1	3	3	1	2	3	2					2		2
96	1	2	25	3	2	2	2	2	2	2	2	2	2	2	1	2	2	2	2		2	3	1	1	2	3	1	1	1	3	1	3	3	2	2	3	2					2		1
97	1	2	58	3	2	2	2	2	2	2	2	2	2	2	2	2	2	2	2	2	3	1	1	1	2	2	1	1	3	2	3	1	2	1	3	1	1	1	2	1	2	2		2
98	1	2	29	3	2	2	2	2	2	2	1	2	2	2	1	2	2	2	2	2	3	1	1	1	1	2	1	1	3	2	3	1	3	2	3	3	2					2		1
99	1	2	23	2	2	2	2	2	2	2	2	2	2	2	2	2	2	2	2	2	3	3	1	1	1	2	1	3	3	3	1	2	1	2	2	3	1	1	2	1	2	1	6.98	2
100	1	2	47		2	2	2	2	2	2	2	2	2	2	2	2	2	2	2	2	3	1	1	1	2	3	1	1	3	3	1	1	3	2	2	1	2					1	8.49	2
101	1	2	20	2	2	2	2	2	2	2	2	2	2	2	1	2	2	2	2	2	3	1	1	1	1	2	1	1	3	3	2	1	3	2	1	3	2					1	11.86	1
102	1	2	16	2	2	2	2	2	2	2	2	2	2	2	1	2	2	2	2	2	3	1	1	1	1	1	1	1	3	3	1	3	2	2	3	1	2					1	18.42	1
103	1	1	50	2	2	2	2	2	1	2	2	2	2	2	2	2	2	2	2	2	3	3	1	1	2	1	1	1	3	2	1	1	3	1	3	1	2					1	18	1
104	1	2	41	2	2	2	1	1	2	1	1	1	2	2	1	2	1	2	2	2	3	3	1	1	2	3	1	1	3	3	3	1	3	2	1	1	2					2		1
105	1	2	68	2	2	2	2	2	2	2	2	2	2	2	2	2	2	2	2	2	2	1	1	3	1	3	1	1	3	2	2	1	2	1	2	1	2					2		2
106	1	1	68	2	2	2	2	2	2	2	1	2	2	2	2	2	2	2	2	2	1	1	1	1	2	2	1	1	3	3	3	2	3	1	1	3	2					2		1
107	1	2	40	3	2	2	2	2	2	2	2	2	2	2	2	2	2	2	2	2	2	1	1	1	1	1	1	1	1	3	2	2	1	2	3	3	1	1	2	1	2	2		2
108	1	1	46	3	2	2	2	2	2	2	1	2	2	2	2	2	2	2	2	2	3	1	1	3	1	3	1	1	3	3	1	3	3	2	1	3	1	1	2	1	2	1	5.45	1
109	1	2	31	3	2	2	1	1	1	1	2	1	2	2	1	2	2	2	2	2	2	3	1	1	2	2	3	1	2	1	1	1	3	2	3	3	1	1	2	2	2	1	11.31	1
110	1	2	59	3	2	2	2	2	2	1	2	2	2	2	1	2	2	2	2	2	3	1	1	1	2	3	1	1	3	3	1	1	3	2	2	2	1	1	2	1	2	1	61.53	1
111	1	1	64	3	2	1	2	2	1	2	2	2	2	2	1	2	2	2	2	2	3	1	3	1	1	1	1	1	3	2	1	3	2	2	2	3	1	1	2	1	2	1	8.36	1
112	1	2	62	3	2	2	2	2	2	2	2	1	2	2	2	2	2	2	2	2	3	1	1	1	2	2	1	1	3	1	1	1	3	1	1	3	2					2		1
113	1	2	65	3	2	2	2	2	2	2	2	2	2	2	1	2	2	2	2	2	3	1	1	1	1	2	1	1	3	3	1	3	3	2	2	3	2					2		1
114	1	1	53	3	2	2	2	2	2	2	2	2	2	2	2	2	2	2	2	2	3	3	3	1	1	3	3	2	3	3	1	1	3	2	2	2	2					2		2
115	1	2	56	3	2	2	2	2	2	2	2	2	2	2	2	2	2	2	2	2	3	2	1	1	2	3	1	1	3	3	1	3	3	2	3	3	2					2		2
116	1	1	26	3	2	2	2	2	2	2	2	2	2	2	2	2	2	2	2	2	2	3	1	1	2	3	3	1	3	3	1	1	3	2	2	3	2					2		2
117	1	2	45	1	2	1	1	2	1	2	2	1	2	2	2	2	2	2	1	2	3	3	1	1	2	3	1	1	3	2	1	1	2	2	3	3	2					1	9.1	1
118	1	1	47	3	2	2	2	2	2	1	2	1	2	2	2	2	2	2	2	2	3	1	1	1	2	2	1	1	3	3	2	2	3	1	3	3	2					1	61.53	1
119	1	2	72	2	2	2	2	2	2	2	2	2	2	2	2	2	2	2	2	2	3	1	1	1	2	2	1	1	3	2	3	1	1	2	2	3	2					2		1
120	1	1	60	1	2	2	1	2	2	2	2	2	2	2	2	2	2	2	2	2	3	1	1	3	2	2	1	1	3	3	3	1	3	1	3	3	2					1	1.54	1
121	1	1	34	1	2	2	2	2	2	1	1	2	2	2	2	2	2	2	2	2	3	1	1	1	1	3	1	1	3	3	1	1	2	2	3	3	2					1	3.45	1
122	1	2	59	2	2	2	2	1	2	2	2	1	2	2	1	2	2	2	2	2	3	1	1	1	1	1	1	1	3	3	1	1	3	1	2	3	1	1	2	2	2	2		1
123	1	2	60	2	2	2	2	2	2	2	2	2	2	2	2	2	2	2	2	2	3	1	1	1	2	2	1	1	3	3	1	1	3	1	3	3	2					2		2
124	1	1	39	2	1	2	1	2	1	1	2	1	2	2	1	2	2	2	1	2	3	1	1	1	2	1	1	1	3	3	1	1	3	1	3	3	2					2		1
125	1	2	17	1	2	2	2	2	1	2	2	1	2	2	1	1	2	2	2	2	3	3	1	1	2	1	2	1	3	3	3	1	3	2	2	3	2					2		1
126	1	2	39	2	2	2	2	2	1	1	2	2	2	2	1	1	1	1	2	2	3	3	1	1	2	2	1	1	3	3	1	1	2	2	2	3	2					2		1
127	1	1	43	1	2	2	2	2	1	2	1	1	2	2	2	2	2	2	2	2	3	1	1	1	1	1	1	1	3	3	1	1	3	2	1	3	2					2		1
128	1	2	63	3	1	2	2	2	1	1	2	2	2	2	2	2	2	2	2	2	3	1	1	1	2	2	1	1	3	3	3	1	3	1	2	1	2					2		1
129	1	1	65	2	2	2	2	2	2	2	2	1	2	2	2	2	2	2	2	2	3	1	1	1	2	2	1	1	3	3	3	3	3	2	2	3	2					2		1
130	1	2	37	2	1	2	1	2	2	2	2	2	2	2	1	2	2	2	1	2	3	1	1	1	2	2	1	1	3	2	2	1	2	1	1	2	2					2		1
131	1	1	54	2	2	2	2	2	2	2	2	2	2	2	2	2	2	2	2	2	3	1	1	1	1	3	1	1	3	2	1	1	3	2	2	3	2					2		2
132	1	2	18	2	2	2	2	2	2	2	2	2	2	2	2	2	2	2	2	2	3	1	1	1	2	1	1	1	3	3	1	1	2	2	1	3	2					2		2
133	1	2	47	3	2	2	2	2	2	2	2	1	2	2	2	2	2	2	2	2	2	1	1	1	1	2	1	1	3	3	2	3	2	2	2	2	2					2		1
134	1	2	38	2	2	2	2	2	2	2	2	2	2	2	2	2	2	2	2	2	3	1	1	1	2	2	1	1	3	3	1	1	3	2	1	3	2					2		2
135	1	1	20	2	2	2	2	2	2	1	2	2	2	2	2	2	2	1	2	2	3	3	3	1	1	2	1	1	3	3	3	1	3	2	1	3	2					2		1
136	1	1	63	2	2	2	2	2	2	2	2	2	2	2	2	2	2	2	2	2	3	1	1	1	1	1	1	1	3	3	1	3	3	1	3	3	2					1	16.63	2
137	1	2	37	2	2	2	2	2	1	2	2	2	2	2	1	2	2	2	2	2	3	1	1	1	2	2	1	3	3	2	2	3	2	2	3	3	2					2		1
138	1	2	44	2	2	2	2	2	2	1	2	1	2	2	1	2	2	2	2	2	3	1	1	1	1	2	3	1	3	3	1	1	2	2	3	3	2					2		1
139	1	1	15	2	2	2	2	2	2	2	2	2	2	2	2	2	2	2	2	2	3	1	1	1	2	3	1	1	3	3	1	1	2	2	1	3	2					2		2
140	1	2	18	2	2	2	2	2	2	1	2	2	2	2	2	2	2	2	2	2	3	1	1	1	2	1	1	1	1	1	3	1	1	2	3	3	1	1	2	2	2	2		1
141	1	2	7	2	2	2	2	2	2	2	2	1	2	2	2	1	1	2	2	2	3	1	1	1	1	2	1	1	3	1	3	3	2	2		1	2					2		1
142	1	2	28	3	2	1	2	2	1	2	1	1	2	2	2	2	2	1	1	2	3	1	1	1	2	1	2	1	3	3	2	1	2	2	3	2	2					1	9.4	1
143	1	2	18	3	2	2	2	2	2	1	1	1	2	2	2	2	2	2	2	2	3	1	1	3	1	2	3	1	2	3	1	3	3	2	1	3	2					2		1
144	1	1	76	3	2	2	2	2	2	2	2	2	2	2	2	2	2	2	2	2	2	2	2	1	2	2	1	1	3	2	2	2	3	2	2	2	2					2		2
145	1	1	44	3	2	2	2	2	2	2	2	2	2	2	2	2	2	2	2	2	3	1	1	1	2	1	1	1	3	2	1	3	2	2	3	3	2					2		2
146	2	1	12	2	2	2	2	2	2	2	2	2	2	2	2	2	2	2	2	2	3	1	1	1	2	3	1	1	3	2	2	3	2	2	3	3	2					2		2
147	2	2	17	3	2	2	2	2	2	2	2	2	2	2	1	2	2	2	2	2	3	1	1	3	2	2	3	3	2	3	1	2	1	2	3	1	2					1	4.82	1
148	2	2	39	3	2	2	2	2	2	2	2	2	2	2	2	2	2	2	2	2	2	1	1	3	2	2	3	1	3	3	1	3	1	2	1	3	2					2		2
149	2	1	75	3	2	2	2	2	2	2	2	2	2	2	2	2	2	2	2	2	3	1	1	1	1	3	1	1	3	3	2	1	3	1	2	2	2					2		2
150	2	2	76	3	2	2	2	2	2	2	1	2	1	1	1	2	2	2	2	2	3	1	1	1	2	1	1	1	3	3	1	2	3	2	3	3	2					2		1
151	2	2	60	2	2	2	2	2	2	2	2	2	2	2	2	2	2	2	2	2	3	1	1	1	1	3	1	1	3	3	1	1	1	1	3	3	2					2		2
152	2	2	32	3	2	2	2	2	2	2	2	2	2	2	2	2	2	2	2	2	3	1	1	1	2	2	1	1	3	3	1	3	3	2	3	3	2					2		2
153	2	1	26	1	2	2	2	2	2	2	2	2	2	2	2	2	2	2	2	2	3	1	1	1	1	2	1	1	3	3	1	1	2	1	2	3	1	1	2	1	2	2		2
154	2	2	28	3	2	2	2	2	2	2	2	2	2	2	2	2	2	2	2	2	3	1	1	3	2	3	1	1	3	3	1	3	3	2	3	3	1	1	2	1	2	1	11.8	2
155	2	2	55	3	2	2	1	2	1	2	1	2	2	2	1	2	2	2	2	2	3	1	1	1	2	1	1	1	3	2	1	1	3	2	3	3	1	1	2	2	2	2		1
156	2	1	48	3	2	2	2	2	2	2	2	2	2	2	2	2	2	2	2	2	2	3	1	3	2	2	1	1	3	3	1	1	3	2	2	3	2					2		2
157	2	1	19	2	2	2	2	2	2	2	2	2	2	2	2	2	2	2	2	2	2	1	1	1	1	3	3	1	2	2	1	1	2	2	2	2	2					2		2
158	2	1	11	2	2	2	2	2	2	2	2	2	2	2	2	2	2	2	2	2	3	3	2	1	2	1	2	1	3	3	1	1	3	2	1	2	2					2		2
159	2	2	42	3	2	2	2	2	2	2	2	2	2	2	2	2	2	2	2	2	2	1	1	1	2	3	3	1	3	2	1	1	3	1	2	3	2					2		2
160	2	2	39	2	2	2	2	2	1	2	2	2	2	2	2	2	2	2	2	2	2	1	1	1	2	2	1	1	3	3	1	1	3	2	1	1	2	2	2	2	2	2		1
161	2	2	57	2	2	1	1	1	1	2	2	1	2	2	1	1	1	1	2	2	3	2	1	1	2	3	1	1	3	3	2	2	3	1	2	3	2					1	61.91	1
162	2	1	26	2	2	2	2	2	2	2	2	2	2	2	2	2	2	2	2	2	2	1	1	1	2	3	3	1	3	2	1	1	2	2	2	2	1	1	2	2	2	2		2
163	2	2	64	1	2	2	2	2	1	2	1	1	2	2	1	2	2	2	1	2	2	1	1	1	2	3	1	1	3	3	2	1	3	1	3	3	1	1	2	2	2	2		1
164	2	1	72	2	2	2	2	2	2	2	2	2	2	2	2	2	2	2	2	2	2	1	3	1	2	2	1	1	3	3	1	1	3	1	3	3	1	1	1	2	2	2		2
165	2	2	36	1	2	2	2	2	2	2	2	2	2	2	2	2	2	2	2	2	3	3	1	1	2	2	1	1	2	3	3	1	1	2	3	3	1	1	2	2	2	2		2
166	2	1	18	2	1	2	1	2	1	2	2	2	2	2	2	2	2	2	1	2	2	1	1	1	2	3	3	1	3	3	1	1	1	1	1	3	2					1	17.63	1
167	2	2	47	2	2	2	2	2	2	2	2	1	2	2	1	2	2	2	2	2	2	3	1	1	2	1	1	1	3	3	1	1	3	1	1	3	2					1	12.32	1
168	2	1	48	2	2	2	2	2	2	2	2	2	2	2	2	2	2	2	2	2	3	2	1	1	2	1	1	3	3	3	1	1	1	1	2	3	2					1	2.04	2
169	2	2	46	1	2	2	2	1	1	1	2	2	2	2	1	1	2	2	2	2	3	1	1	1	2	3	1	1	3	3	1	1	3	1	3	3	2					2		1
170	2	2	59	2	2	2	2	2	2	2	2	2	2	2	2	2	2	2	2	2	3	1	1	1	2	1	1	1	3	1	1	1	1	1	3	1	2					2		2
171	2	2	65	1	1	2	1	1	1	1	1	1	1	2	1	1	2	1	1	2	3	3	1	3	2	3	3	1	3	3	1	1	3	2	3	3	2					1	61.91	1
172	2	1	36	1	1	1	2	2	2	2	2	2	2	2	2	2	2	2	2	2	3	2	1	1	1	2	1	1	3	3	1	1	1	1	3	1	2					1	12.79	1
173	2	1	64	3	2	2	2	2	2	2	2	2	2	2	2	2	2	2	2	2	2	2	1	1	1	2	1	1	1	3	1	1	2	2	3	2	2					2		2
174	2	2	51	1	2	2	2	2	2	2	2	1	2	2	1	2	2	2	2	2	3	1	1	1	1	2	1	1	3	2	1	1	2	1	3	3	2					1	61.91	1
175	2	1	53	3	2	1	2	2	2	1	2	1	2	2	2	2	2	2	2	2	3	1	1	1	1	1	1	1	1	1	1	1	3	2	3	3	1	1	2	2	2	1	61.91	1
176	2	2	24	2	2	2	2	2	2	2	2	1	2	2	2	2	2	2	2	2	2	1	1	1	1	1	1	1	3	3	1	1	3	2	2	3	1	1	2	2	2	1	61.91	1
177	2	1	26	3	2	2	2	2	2	1	2	2	2	2	2	2	2	2	2	2	2	1	1	3	1	2	3	1	2	3	3	1	1	2	3	3	1	1	2	1	2	2		1
178	2	2	38	3	1	2	1	2	2	2	1	1	2	2	2	1	2	2	2	2	2	1	1	1	1	2	3	1	3	3	1	1	2	2	3	2	2					1	19.71	1
179	2	1	28	1	2	2	2	2	2	2	2	1	2	2	1	2	2	1	1	2	3	1	2	1	2	2	1	1	2	3	1	1	3	2	1	1	1	1	2	1	2	2		1
180	2	2	23	1	2	1	2	2	1	2	2	1	1	2	2	2	2	1	1	2	2	1	1	1	2	1	1	1	3	3	3	2	3	2	3	2	1	1	2	1	2	1	13.34	1
181	2	2	42	1	2	2	2	2	1	2	1	2	1	1	2	2	1	2	2	2	3	3	1	1	2	1	1	1	3	2	1	1	3	1	2	2	2					2		1
182	2	1	11	2	2	2	2	2	2	2	2	1	2	2	2	2	1	1	2	2	3	1	1	1	1	3	1	1	3	1	1	3	3	1	1	3	2					2		1
183	2	2	53	1	2	1	2	2	2	1	1	2	2	2	2	2	2	2	1	2	3	1	1	1	2	2	1	1	3	2	2	1	3	1	2	3	2					1	61.91	1
184	2	2	32		2	1	2	2	2	1	1	2	2	2	2	2	2	2	1	2	3	1	3	1	1	3	1	1	3	3	1	3	1	1	3	2	2					1	19.45	1
185	2	1	51	1	2	2	2	2	1	2	1	1	2	1	2	2	2	2	1	1	3	1	1	1	2	2	1	1	3	2	3	1	3	1	2	2	2					1	61.91	1
186	2	1	17	2	2	2	2	2	2	2	2	2	2	1	2	2	2	2	2	2	2	1	1	1	2	1	3	1	3	3	1	1	3	2	2	2	2					2		1
187	2	2	51	2	2	2	2	2	2	2	2	2	2	2	2	2	2	2	2	2	1	1	1	1	2	3	3	1	2	2	1	3	3	1	3	3	2					2		2
188	2	2	65	1	2	1	1	2	1	2	1	2	2	1	2	2	2	2	1	2	2	1	1	1	2	3	1	1	2	3	1	1	2	1	2	3	2					1	9.55	1
189	2	2	42	1	2	2	2	2	2	2	1	1	2	2	1	2	2	2	2	2	2	3	3	1	2	2	3	1	3	3	1	1	2	1	3	3	2					2		1
190	2	2	36	1	2	1	2	2	1	2	2	2	2	2	2	2	2	2		2	3	1	1	1	2	3	1	1	3	3	1	1	3	1	2	3	1	1	1	1	2	1	16.87	1
191	2	1	41	1	2	1	2	2	1	2	1	2	2	1	1	2	2	2	2	2	3	1	1	1	2	3	1	1	3	3	1	1	3	1	3	3	1	1	1	1	2	1	17.27	1
192	2	2	10	1	2	1	2	2	1	2	2	2	2	1	1	2	2	2	2	2	3	1	1	1	1	1	1	1	3	3	1	1	3	1	3	3	1	1	1	1	2	1	19.7	1
193	2	2	17	1	2	1	2	2	1	1	2	1	2	1	1	2	2	2	2	2	3	1	1	3	1	3	1	1	3	3	1	1	3	1	3	3	1	1	1	1	2	1	10.64	1
194	2	2	16	1	2	1	2	2	1	1	2	1	2	1	2	2	2	2	2	2	3	1	1	1	1	3	1	1	3	3	1	1	3	1	3	3	1	1	1	1	2	1	12.73	1
195	2	1	35	2	2	2	2	2	2	2	2	2	2	2	2	2	2	2	2	2	3	2	1	1	1	3	1	1	3	3	1	1	3	1	1	1	2					2		2
196	2	2	31	2	2	2	2	2	2	2	2	2	2	2	2	2	2	2	2	2	3	2	1	1	2	1	1	1	3	3	1	1	2	1	3	3	2					2		2
197	2	2	11	1	2	2	2	2	2	2	1	1	2	2	2	2	2	2	2	2	3	1	1	1	1	1	1	1	3	3	1	1	2	1	3	3	2					2		1
198	2	1	10	1	2	2	2	2	2	2	2	1	2	2	2	2	2	2	2	2	3	1	1	1	1	2	1	1	3	3	1	1	2	1	3	1	2					2		1
199	2	1	7	1	2	2	2	2	2	2	1	1	1	1	1	2	2	2	1	2	3	1	1	1	2	1	1	1	3	3	1	1	2	1	3	3	2					2		1
200	2	1	6	2	2	2	2	2	2	2	2	2	2	2	2	2	2	2	2	2	3	1	1	1	1	3	1	1	3	3	1	1	2	1	3	1	2					2		2
201	2	1	57	1	2	2	2	2	1	1	2	2	2	2	2	2	1	2	2	2	3	1	2	1	1	3	1	1	3	2	1	1	2	1	1	1	2					2		1
202	3	2	55	1	2	2	2	1	2	2	2	2	2	2	1	1	2	2	1	2	3	1	3	1	1	3	1	1	3	3	1	3	3	1	3	3	2					2		1
203	3	2	15	1	2	2	2	2	2	1	1	2	2	2	1	2	2	2	1	2	3	1	1	3	2	2	1	1	3	1	1	1	3	1	2	2	2					2		1
204	3	1	16	1	2	2	2	2	2	1	2	2	2	2	1	2	2	2	2	2	2	3	1	2	2	1	2	1	2	1	1	3	2	2	1	3	2					1	20.95	1
205	3	2	47	2	2	2	2	2	2	1	2	2	2	2	2	2	2	2	2	2	3	1	1	1	2	1	3	1	3	3	1	1	1	1	3	3	2					2		1
206	3	1	48	2	2	2	2	2	2	2	2	2	2	2	2	2	2	2	2	2	2	1	1	1	2	1	3	1	3	3	1	3	3	1	3	3	2					2		2
207	3	1	55	2	2	2	2	2	2	2	2	2	2	2	2	2	2	2	2	2	2	3	3	1	1	3	2	1	3	2	1	1	2	2	3	3	2					2		2
208	3	2	61	2	2	2	2	2	2	2	2	2	2	2	2	2	2	2	2	2	3	1	1	1	1	3	1	1	3	1	2	1	3	2	3	2	2					2		2
209	3	1	45	2	2	2	2	2	2	2	2	2	2	2	2	2	2	2	2	2	3	3	1	1	2	2	1	1	3	2	3	1	3	1	3	2	2					2		2
210	3	1	17	2	2	2	2	2	2	2	2	2	2	2	2	2	2	2	2	2	3	3	1	1	2	2	1	1	3	2	1	1	3	1	2	3	2					2		2
211	3	2	21	2	2	2	2	2	2	2	2	2	2	2	2	2	2	2	2	2	3	3	1	1	2	2	1	1	3	3	1	1	3	1	2	3	2					2		2
212	3	2	50	2	2	2	2	2	2	2	2	2	2	2	2	2	2	2	2	2	3	1	1	1	2	2	1	1	3	1	1	1	3	1	3	3	2					2		2
213	3	2	52	2	2	2	2	2	2	2	2	2	2	2	1	2	2	2	2	2	3	1	1	1	1	1	1	1	3	3	1	1	3	2	2	3	2					2		1
214	3	1	58	2	2	2	2	2	2	2	2	2	2	2	2	2	2	2	2	2	3	1	1	1	1	2	3	1	3	3	2	3	3	2	2	2	2					2		2
215	3	1	22	1	2	2	2	2	2	2	2	2	2	2	2	2	1	1	2	2	2	2	1	1	2	3	1	1	2	2	1	2	1	2	1	2	2					2		1
216	3	1	25	3	2	2	2	2	2	2	2	1	2	2	2	2	2	2	2	2	2	1	1	1	2	3	1	1	3	3	1	1	3	2	3	3	2					1	61.53	1
217	3	1	25	2	2	2	2	2	2	2	2	1	2	2	1	2	2	2	2	2	3	3	1	1	1	3	1	1	3	3	1	1	3	2	2	1	2					1	18.02	1
218	3	1	30	2	2	2	2	2	2	2	2	1	2	2	2	2	2	2	2	2	2	3	1	1	2	3	3	1	2	3	1	2	3	2	2	3	1	2	2	2	2	1	1.1	1
219	3	2	45	2	2	2	2	2	2	2	1	2	2	2	2	2	2	2	2	2	3	1	1	1	2	1	1	1	3	3	1	1	3	1	3	3	2					2		1
220	3	2	19	2	2	2	2	2	2	2	1	1	2	2	2	2	2	2	2	2	3	1	1	1	1	2	1	1	2	3	1	1	3	2	1	3	2					2		1
221	3	2	22	2	2	2	2	2	2	2	2	2	2	2	2	2	2	2	2	2	3	1	1	1	2	3	1	1	3	3	1	1	3	2	3	3	2					2		2
222	3	1	63	2	2	2	2	2	2	2	2	2	2	2	2	2	2	2	2	2	3	3	3	3	2	3	2	3	3	3	1	3	2	1	2	2	2					2		2
223	3	2	60	2	2	2	2	2	2	2	2	2	2	2	1	2	2	1	2	2	3	1	1	1	2	2	1	1	3	3	1	1	2	1	2	3	2					1	14.89	1
224	3	2	58	2	2	2	2	2	2	2	2	2	2	2	2	2	2	2	2	2	3	1	1	1	2	2	1	1	3	2	1	1	2	2	3	3	2					2		2
225	3	2	24	2	2	2	2	2	2	2	2	1	2	2	2	2	2	2	2	2	3	1	1	1	2	3	1	1	3	2	1	1	3	1	2	3	2					2		1
226	3	1	38	2	2	2	2	2	2	2	2	2	2	2	2	2	2	2	2	2	2	2	1	1	2	2	1	1	3	3	1	1	2	1	1	3	1	1	2	2	2	1	61.53	2
227	3	2	30	2	2	2	2	2	2	1	1	1	2	2	2	2	2	2	1	2	2	3	1	3	1	1	1	1	2	2	2	1	1	2	1	1	1	1	2	2	2	2		1
228	3	1	62	2	2	2	2	2	2	2	2	2	2	2	2	2	2	2	2	2	3	1	1	1	2	2	1	1	3	3	2	1	3	1	1	1	2					1	61.53	2
229	3	2	20	2	1	2	2	2	1	2	2	2	2	2	1	2	2	2	1	2	3	3	1	2	1	1	3	3	3	2	1	2	3	2	1	3	2					1	5.06	1
230	3	2	59	2	2	2	2	2	2	2	2	2	2	2	2	2	2	2	2	2	3	1	3	1	2	3	1	1	3	2	2	3	2	2	2	2	2					2		2
231	3	1	72	2	2	2	2	2	2	2	2	2	2	2	2	2	2	2	2	2	2	1	1	3	2	3	1	1	3	3	1	1	3	1	2	3	1	1	1	2	2	2		2
232	3	2	18	2	2	2	2	2	2	2	1	1	1	2	2	2	2	2	1	2	2	3	1	1	2	3	3	1	3	2	2	1	2	2	1	1	1	2	2	1	2	2		1
233	3	2	69	2	2	2	2	2	2	2	2	2	1	2	2	2	2	2	2	2	2	1	2	3	2	2	1	1	3	2	2	3	3	1	3	3	1	2	2	1	2	2		1
234	3	2	19	2	2	2	2	2	2	2	2	1	2	2	2	2	2	2	2	2	3	1	1	1	1	1	1	1	3	3	1	3	2	1	2	3	2					2		1
235	3	2	46	2	2	2	2	2	2	2	2	2	2	2	2	2	2	2	2	2	3	1	1	1	2	2	1	1	3	3	1	1	3	1	3	3	2					2		2
236	3	1	24	2	2	2	2	2	2	2	2	1	2	2	1	2	2	2	2	2	3	1	2	1	2	3	1	1	3	3	1	2	3	2	3	3	2					2		1
237	3	2	42	2	2	2	2	2	2	2	2	2	2	2	2	2	2	1	2	2	3	3	1	1	1	1	1	1	2	2	1	1	2	1	3	3	2					2		1
238	3	2	62	2	2	2	2	1	1	2	2	1	1	1	2	2	2	1	2	2	3	1	2	1	1	2	1	1	3	3	1	3	3	1	3	3	2					2		1
239	3	1	75	2	2	2	2	2	2	2	2	2	2	2	2	2	2	2	2	2	3	1	1	1	2	2	1	1	3	2	1	1	2	1	2	3	2					2		2
240	3	2	76	2	2	2	2	2	2	2	2	2	1	1	2	2	2	2	2	2	1	1	1	1	1	2	1	1	3	2	3	1	2	1	3	3	2					2		1
241	3	1	27	2	2	2	2	2	2	2	2	2	2	2	2	2	2	2	2	2	3	1	1	1	1	2	1	1	3	3	2	1	3	2	3	3	2					2		2
242	3	2	57	2	2	2	1	2	2	1	2	2	2	2	2	2	2	2	1	2	2	1	3	1	2	3	1	1	2	2	3	2	3	1	3	3	2					1	8.22	1
243	3	2	27	2	2	2	2	2	2	2	2	2	2	2	2	2	2	1	2	2	3	1	1	1	2	2	1	1	3	3	1	1	3	1	3	3	2					1	61.53	1
244	3	1	67	2	2	2	2	2	2	2	2	2	2	2	2	2	2	2	2	2	3	1	1	1	2	1	1	1	3	2	2	1	3	1	3	3	2					2		2
245	3	2	69	2	2	2	2	2	2	2	2	2	2	2	2	2	2	2	2	2	2	1	1	1	2	2	1	1	3	1	2	1	3	1	3	3	2					2		2
246	3	2	66	2	2	2	2	2	2	2	2	2	2	2	2	2	2	2	2	2	3	1	1	1	1	2	1	1	3	2	1	1	3	1	3	3	2					2		2
247	3	1	73	2	2	2	2	2	2	2	2	2	2	2	2	2	2	2	2	2	3	1	1	1	1	2	1	1	3	2	1	1	3	1	3	3	2					2		2
248	3	1	66	2	2	1	2	2	2	2	2	2	1	2	2	2	1	2	2	2	3	3	1	1	2	2	1	1	3	3	2	2	3	2	2	3	1	1	2	2	2	1	61.53	1
249	3	2	72	2	2	1	2	2	2	2	2	2	2	2	2	2	2	2	2	2	3	1	1	1	1	3	1	1	3	2	1	2	3	1	2	2	2					2		1
250	3	1	79	2	2	2	2	2	2	2	2	2	2	2	2	2	2	2	2	2	2	1	1	3	1	3	1	3	3	2	2	1	3	1	1	2	2					2		2
251	3	1	44	2	2	2	2	2	2	2	2	2	2	2	2	2	2	2	2	2	2	1	3	1	1	3	1	1	3	2	2	2	3	2	2	3	2					1	61.53	2
252	3	2	40	2	2	2	2	2	2	2	2	2	2	2	2	2	2	2	2	2	3	1	1	1	1	2	1	1	3	2	2	3	3	2	2	2	2					2		2
253	3	2	9	2	2	2	2	2	2	2	2	2	2	2	2	2	2	2	2	2	3	1	1	1	1	2	1	1	3	2	2	3	3	2	2	2	2					2		2
254	3	1	59	2	2	2	2	2	2	2	2	1	2	2	2	2	2	2	2	2	3	3	1	1	1	2	1	1	3	2	2	1	2	2	2	3	2					2		1
255	3	1	13	1	1	2	1	2	2	1	2	2	2	2	2	2	2	2	1	2	3	1	1	1	2	2	1	1	3	2	2	1	3	2	2	3	2					2		1
256	3	1	40	2	2	2	2	2	2	2	2	2	2	2	2	2	2	2	2	2	3	1	1	1	2	2	1	1	3	3	1	2	3	2	2	1	2					2		2
257	3	2	64	2	2	2	2	2	2	2	2	2	2	2	2	2	2	2	2	2	3	1	1	1	2	2	1	1	3	3	1	1	2	1	3	3	2					2		2
258	3	2	64	3	2	2	2	2	2	2	2	2	2	2	1	2	2	2	2	2	2	1	2	1	1	2	1	1	3	2	1	1	2	1	2	2	2					2		1
259	3	2	51	3	2	2	2	2	2	2	2	2	2	2	2	2	2	2	2	2	2	1	3	1	2	2	3	1	3	3	1	1	3	1	1	1	2					1	8.42	2
260	3	1	50	2	2	2	2	2	2	2	2	2	2	2	2	2	2	2	2	2	2	1	3	1	1	3	1	1	3	3	1	3	3	1	3	3	2					1	61.53	2
261	3	2	49	1	2	1	2	2	1	1	2	2	2	2	1	2	2	2	2	2	3	3	1	3	2	3	3	1	3	3	3	1	3	2	3	2	1	1	2	1	2	1	8.53	1
262	3	2	22	2	2	1	2	1	2	2	1	1	2	2	1	1	2	2	2	2	3	1	1	1	2	3	1	1	3	3	1	1	2	2	1	3	1	1	2	1	2	1	4.59	1
263	4	1	69	2	2	2	2	2	2	2	2	2	2	2	2	2	2	2	2	2	2	1	1	1	2	3	2	3	3	3	3	3	1	1	3	3	2					2		2
264	4	2	68	2	2	2	2	2	2	2	2	1	2	2	2	2	2	2	2	2	2	3	2	1	1	3	3	1	3	3	2	1	3	1	3	3	2					2		1
265	4	1	43	2	2	2	2	2	2	2	2	2	2	2	2	2	2	2	2	2	3	3	1	1	1	1	1	1	3	3	1	1	3	1	3	3	2					2		2
266	4	2	29	2	2	2	2	2	2	2	2	1	2	2	1	2	2	2	2	2	3	1	2	3	2	1	3	1	3	2	1	1	2	2	2	3	2					2		1
267	4	2	19	2	2	2	2	2	2	2	1	2	2	2	2	2	2	2	2	2	3	3	2	2	2	1	2	1	3	3	3	1	1	2	2	2	2					2		1
268	4	2	55	3	2	2	2	2	1	1	2	1	2	2	1	2	2	1	1	2	2	1	3	1	2	3	3	1	3	2	1	1	2	1	3	3	2					2		1
269	4	2	26	2	2	2	2	2	2	2	2	2	2	2	1	2	2	2	2	2	3	1	3	1	2	2	1	1	2	2	2	2	2	2	2	2	2					2		1
270	4	1	51	2	2	2	2	2	2	2	2	2	2	2	2	2	2	2	2	2	1	3	1	1	2	3	3	1	3	3	1	3	3	2	1	3	2					2		2
271	4	2	78	2	2	2	2	2	2	2	2	1	2	2	1	2	2	2	2	2	3	1	1	1	1	2	1	1	3	1	1	1	1	1	3	3	2					2		1
272	4	2	51	2	2	2	2	2	2	2	2	2	2	2	2	2	2	2	2	2	3	2	1	1	1	1	1	1	3	3	1	3	2	2	3	3	2					2		2
273	4	1	58	2	2	2	2	2	2	2	2	2	2	2	2	2	2	2	2	2	3	1	1	1	2	3	1	1	3	3	2	1	3	1	3	2	2					2		2
274	4	2	54	2	2	2	2	2	2	2	2	2	2	2	2	2	2	2	2	2	3	1	1	1	2	3	1	1	3	3	3	2	2	2	3	3	2					2		2
275	4	1	27	2	2	2	2	2	2	2	2	2	2	2	2	2	2	2	2	2	2	2	1	3	2	3	3	3	3	3	1	1	2	2	3	3	2					2		2
276	4	1	19	2	2	2	2	2	2	2	2	2	2	2	2	2	2	2	2	2	1	3	3	3	2	1	3	1	3	3	3	1	2	2	1	1	2					1	11.4	2
277	4	2	49	2	2	2	2	2	2	2	2	2	2	2	2	2	2	2	2	2	2	3	3	2	2	1	1	2	2	2	2	3	2	1	3	1	1	1	2	1	2	2		1
278	4	1	51	1	2	1	2	2	1	2	2	2	2	2	2	2	2	1	1	2	1	3	3	3	2	1	3	3	1	3	1	3	1	2	3	2	1	1	2	1	2	1	13.65	1
279	4	2	25	2	1	1	2	2	1	2	2	2	2	2	1	2	2	2	1	2	2	3	1	3	2	1	1	1	2	2	2	2	2	2	3	2	1	1	2	2	2	1	6.43	1
280	4	2	20	1	2	1	1	2	1	2	2	2	2	2	1	2	2	2	1	2	2	3	1	1	2	1	1	1	1	2	1	1	2	1	2	2	1	1	2	1	2	1	7.51	1
281	4	1	61	2	2	2	2	2	2	2	2	2	2	2	2	2	2	2	2	2	3	3	1	1	2	2	1	1	3	2	2	1	3	1	2	2	2					2		2
282	4	1	26	2	2	2	2	2	2	2	2	2	2	2	2	2	2	2	2	2	3	1	1	1	2	2	1	1	3	2	3	1	2	1	2	3	2					2		2
283	4	1	18	2	2	2	2	2	1	1	2	2	2	2	2	1	2	2	1	2	1	3	3	3	1	1	2	3	1	1	1	3	1	2	2	3	2					1	6.99	1
284	4	1	60	2	2	2	2	2	2	2	2	2	2	2	2	2	2	2	2	2	3	1	1	1	2	1	1	1	3	2	1	1	3	1	3	3	2					2		2
285	4	2	48	2	2	2	2	2	2	2	2	2	2	2	1	2	2	2	2	2	2	1	1	1	1	3	3	1	3	3	1	1	2	1	3	2	2					2		1
286	4	1	62	2	2	2	2	2	2	2	2	2	2	2	2	2	2	2	2	2	3	1	1	1	2	2	1	1	3	2	1	1	3	1	1	1	2					2		2
287	4	1	54	2	2	2	2	2	2	2	2	2	2	2	2	2	2	2	2	2	3	3	1	1	1	3	1	1	3	3	1	1	3	1	2	3	2					2		2
288	4	1	16	2	2	2	2	2	2	2	2	1	2	2	2	2	2	2	2	2	2	3	1	1	2	2	3	1	3	3	2	1	3	2	2	2	2					2		1
289	4	2	32	2	2	1	2	1	1	2	1	2	2	2	1	2	2	2	1	2	3	1	1	1	1	1	1	1	3	2	1	1	2	1	2	2	2					1	10.89	1
290	4	1	24	2	2	2	2	2	2	2	2	1	2	2	2	2	2	2	2	2	3	3	1	1	1	3	1	1	3	2	2	2	3	1	1	2	2					2		1
291	4	2	44	2	2	2	2	2	2	2	2	2	2	2	2	2	2	1	1	2	3	1	1	1	1	3	1	1	3	3	1	1	2	2	3	3	2					2		1
292	4	1	48	2	2	2	2	2	2	2	2	2	2	2	2	2	2	2	2	2	3	3	1	1	1	3	3	3	3	2	1	1	3	1	3	2	2					2		2
293	4	1	41	3	2	2	2	2	1	1	2	1	2	2	1	2	2	2	2	2	2	1	1	1	2	2	1	3	3	3	1	1	3	1	3	3	1	1	2	2	2	2		1
294	4	2	35	1	1	1	1	2	1	1	2	2	1	1	1	2	2	2	1	2	3	1	1	1	2	2	1	1	3	3	1	1	3	1	3	3	2					2		1
295	4	1	43	2	2	2	2	2	2	2	2	1	2	2	2	2	2	2	2	2	3	3	1	1	2	2	1	1	3	3	2	1	3	2	2	2	1	1	2	1	2	2		1
296	4	2	26	2	2	2	2	2	2	2	2	2	2	2	2	2	2	2	2	2	3	1	1	1	1	2	1	1	3	3	2	1	1	2	1	1	2					2		2
297	4	1	56	2	2	2	2	2	2	2	2	2	2	2	2	2	2	2	2	2	3	1	1	1	1	3	1	1	3	2	2	1	2	2	1	2	2					2		2
298	4	1	48	2	2	2	2	2	2	2	2	2	2	2	2	2	2	2	2	2	3	1	1	1	2	1	1	1	3	2	1	1	3	1	2	2	2					1	60.97	2
299	4	1	67	2	2	2	2	2	2	2	2	2	2	2	2	2	2	2	2	2	3	1	1	1	1	3	1	1	3	2	2	1	3	1	1	3	2					2		2
300	4	2	61	2	2	2	2	2	2	2	2	2	2	2	2	2	2	2	2	2	3	1	1	1	1	1	1	1	3	2	2	1	3	1	1	3	2					2		2
301	4	2	59	2	2	2	2	1	2	2	2	2	2	2	2	1	2	2	1	2	3	1	1	1	2	2	1	1	3	3	1	1	3	1	3	3	2					2		1
302	4	1	63	2	2	2	2	1	2	2	2	2	2	2	2	1	2	1	1	2	3	1	1	1	2	3	1	1	3	3	1	1	3	1	2	3	2					2		1
303	4	2	21	1	2	2	2	1	1	2	2	2	2	1	1	1	2	1	1	2	3	1	1	1	2	2	1	1	3	1	1	1	1	1	2	3	2					2		1
304	4	1	62	2	1	2	2	2	1	2	1	1	2	2	1	2	2	2	1	2	3	1	1	1	1	2	1	1	3	2	1	1	3	1	2	3	1	1	2	2	2	1	60.97	1
305	4	2	55	2	1	1	2	1	2	1	1	1	2	2	1	2	2	2	1	2	3	1	1	1	2	2	1	1	3	2	1	1	3	1	2	3	1	1	2	2	2	1	14.24	1
306	5	1	44	2	2	2	2	2	2	2	2	2	2	2	2	2	2	2	2	2	3	3	1	1	2	2	1	1	3	3	1	1	2	1	3	3	2					2		2
307	5	2	39	2	2	2	2	2	2	2	2	2	2	2	2	2	2	2	2	2	3	1	1	1	2	2	1	1	3	3	1	1	2	1	3	3	2					2		2
308	5	2	53	2	2	2	2	2	2	2	2	2	2	2	2	2	2	2	2	2	3	1	1	1	2	2	1	1	3	2	2	1	3	2	1	3	2					1	6.98	2
309	5	2	30	2	2	2	2	2	2	2	2	2	2	2	2	2	2	2	2	2	3	1	1	1	2	3	1	1	3	3	1	1	3	1	1	3	2					1	12.55	2
310	5	2	26	1	1	2	2	2	2	2	2	2	2	2	2	2	2	2	2	2	2	3	1	1	1	1	1	1	3	3	3	2	3	2	1	3	2					1	18.48	1
311	5	2	49	2	2	2	2	2	2	2	2	2	2	2	2	2	2	2	2	2	3	1	1	1	2	1	1	1	3	3	1	1	3	2	3	3	2					2		2
312	5	2	18	2	1	1	1	2	2	2	2	2	2	2	2	2	2	2	2	2	3	3	1	1	2	3	3	1	3	3	1	1	1	2	1	3	2					1	60.97	1
313	5	2	59	2	2	2	2	2	2	2	2	2	2	2	2	2	2	2	2	2	3	1	1	1	1	3	2	1	3	3	3	2	2	2	3	1	2					1	60.97	2
314	5	1	61	1	1	2	1	1	1	1	1	2	1	1	1	1	1	1	2	2	3	1	2	1	1	3	1	1	3	2	2	1	3	1	3	3	2					2		1
315	5	1	35	1	1	2	2	2	2	2	2	2	2	2	2	2	2	2	2	2	2	1	1	1	2	2	1	1	3	2	3	3	3	2	1	1	2					2		1
316	5	1	65	2	2	2	2	2	2	2	2	1	2	2	2	2	2	2	2	2	3	1	1	1	1	1	1	1	3	3	1	3	2	1	2	3	2					2		1
317	5	2	32	2	1	2	1	2	1	2	1	1	1	1	2	2	2	2	1	2	3	1	1	1	2	3	1	1	3	2	1	1	2	1	2	2	2					2		1
318	5	2	63	2	2	2	2	2	2	2	2	2	2	2	2	2	2	2	2	2	1	1	1	1	2	3	1	1	3	3	3	1	2	2	1	3	2					2		2
319	5	2	14	2	2	2	1	1	1	2	1	2	2	1	1	1	2	2	1	2	3	1	1	1	1	1	3	1	3	3	1	1	2	1	1	3	2					2		1
320	5	2	42	2	2	2	2	2	2	2	2	2	2	2	2	2	2	2	2	2	3	3	1	1	2	1	1	1	3	3	1	1	3	2	3	3	1	1	2	1	2	2		2
321	5	2	42	2	2	2	1	2	1	1	1	2	2	2	1	2	1	1	1	2	3	1	1	1	1	1	1	1	3	3	1	1	3	1	3	3	1	1	2	1	2	2		1
322	5	2	13	1	2	2	1	1	1	1	2	2	2	2	1	2	1	1	1	2	3	1	1	1	1	1	1	1	3	3	1	1	2	2	3	3	1	1	2	1	2	2		1
323	5	1	43	2	2	2	2	2	2	2	2	2	2	2	2	2	2	2	2	2	3	1	1	1	1	2	1	1	3	3	1	1	2	2	3	3	1	1	2	1	2	2		2
324	5	2	46	2	2	2	2	2	2	2	2	2	2	2	2	2	2	2	2	2	3	1	1	1	2	2	1	1	3	3	1	1	1	2	2	2	2					2		2
325	5	1	48	2	2	2	2	2	2	2	2	2	2	2	1	2	2	2	2	2	3	1	1	1	2	3	1	1	3	1	1	1	3	2	1	3	1	1	2	2	2	2		1
326	5	2	44	2	2	2	1	2	1	1	1	1	2	2	2	2	2	2	2	2	2	3	1	1	2	1	1	3	3	3	3	2	1	2	2	2	1	1	2	2	2	2		1
327	6	1	46	2	2	2	2	2	2	2	2	2	2	2	2	2	2	2	2	2	1	3	1	1	2	2	1	1	3	3	1	1	3	2	1	1	1	1	2	2	2	1	9.36	2
328	6	1	69	2	1	2	1	1	1	1	1	1	1	1	1	1	1	1	1	2	2	1	1	1	1	2	1	1	3	1	3	3	3	1	2	3	2					2		1
329	6	2	66	2	1	2	1	1	1	2	1	1	1	2	1	1	1	2	2	2	2	3	2	1	1	2	1	1	3	3	3	1	2	2	2	3	1	1	2	2	2	1	10.04	1
330	6	2	12	2	2	2	2	2	2	2	2	2	2	2	2	2	2	2	2	2	2	1	1	1	1	2	1	3	3	3	1	3	3	1	1	3	2					2		2
331	6	2	37	2	2	2	2	2	2	2	2	2	2	2	2	2	2	2	2	2	3	1	1	1	1	2	1	3	3	3	1	1	3	1	1	2	2					2		2
332	6	2	14	2	2	2	2	2	2	2	2	2	2	2	2	2	2	2	2	2	2	1	1	1	2	2	1	1	3	1	1	1	3	2	1	2	2					2		2
333	6	2	45	2	2	2	2	2	2	2	2	2	2	2	2	2	2	2	2	2	3	1	1	1	2	2	1	1	3	3	1	1	3	1	2	3	2					2		2
334	6	2	18	2	2	2	2	2	2	1	1	2	2	2	2	2	2	2	1	2	3	3	1	3	2	2	2	1	3	3	1	1	3	2	1	1	2					1	4.93	1
335	6	1	54	2	2	2	2	2	2	2	2	2	2	2	2	2	2	2	2	2	3	1	1	1	2	3	1	1	3	3	2	1	3	1	3	3	2					2		2
336	6	2	56	2	2	2	2	2	2	2	2	2	2	2	2	2	2	2	2	2	3	1	1	3	1	3	3	1	3	2	1	1	3	1	3	2	2					2		2
337	6	1	33	2	2	2	2	2	2	2	2	2	2	2	2	2	2	2	2	2	3	1	1	1	2	1	1	1	2	3	1	3	3	2	3	1	2					2		2
338	6	2	72	2	2	2	2	2	2	2	2	2	2	2	2	2	2	2	2	2	3	1	1	1	2	2	3	1	3	2	1	1	3	1	3	2	2					2		2
339	6	2	73	2	2	2	2	2	2	2	2	2	2	2	2	2	2	2	2	2	3	1	1	1	2	3	1	1	3	3	1	1	3	1	3	2	2					2		2
340	6	2	51	3	2	2	2	2	2	1	2	2	2	2	2	2	2	2	2	2	3	1	1	1	2	3	1	1	3	3	1	1	3	1	3	3	1	1	1	1	2	2		1
341	6	2	45	2	2	2	2	2	2	2	2	1	2	2	1	2	2	2	2	2	2	1	1	1	1	3	1	1	3	3	1	1	2	1	2	3	2					2		1
342	6	2	39	2	2	2	2	2	2	2	2	2	2	2	2	2	2	2	2	2	3	1	1	1	2	2	1	1	3	3	2	2	2	2	2	2	2					2		2
343	6	2	62	2	2	2	2	2	2	2	2	2	2	2	2	2	2	2	2	2	2	1	1	1	1	1	1	1	1	1	3	1	2	2	2	3	1	1	2	1	2	2		2
344	6	2	36	1	2	1	2	1	1	2	2	1	2	2	1	1	2	2	1	2	3	1	1	1	2	2	1	1	1	3	2	1	3	1	3	3	2					1	59.87	1
345	6	2	54	1	2	1	2	1	1	2	2	2	2	2	2	2	2	1	1	2	3	1	1	1	2	3	1	1	3	3	1	1	3	1	3	3	1	1	1	2	2	1	5.65	1
346	6	2	23	2	1	2	1	2	1	2	2	2	2	1	1	2	2	2	1	2	3	3	1	1	2	1	1	1	3	3	1	1	2	2	1	3	2					1	12.69	1
347	7	1	25	2	2	2	2	2	2	2	2	2	2	2	2	2	2	2	2	2	3	3	1	1	2	1	3	1	3	3	1	2	3	2	1	3	2					1	59.87	2
348	7	2	53	2	2	2	2	2	1	2	2	2	2	2	2	2	2	2	2	2	3	1	1	1	2	3	3	1	3	3	1	3	3	2	1	3	1	1	2	1	2	2		1
349	7	2	54	2	2	2	2	2	2	2	2	2	2	2	2	2	2	2	2	2	2	1	1	1	2	2	1	1	3	3	1	1	3	1	3	3	1	1	2	1	2	2		2
350	7	2	16	2	2	2	2	2	2	2	2	2	2	2	1	2	2	2	2	2	2	1	1	1	2	3	3	1	3	3	1	1	3	1	1	3	1	1	2	2	2	2		1
351	7	1	16	2	2	2	2	2	2	2	2	2	2	2	2	2	2	2	2	2	3	1	1	1	2	3	1	1	3	2	2	2	3	2	1	2	1	1	2	1	2	1	59.87	2
352	7	2	50	1	1	1	1	1	2	2	2	2	1	1	2	2	2	2	1	2	3	1	3	1	2	3	1	1	3	3	1	1	2	2	2	2	2					1	7.51	1
353	7	1	51	2	2	2	2	2	2	2	2	2	2	2	2	2	2	2	2	2	3	1	1	1	2	3	1	1	3	3	1	1	2	1	2	3	1	1	2	2	2	2		2
354	7	1	14	2	2	2	2	2	2	2	2	2	2	2	2	2	2	2	2	2	3	1	1	1	1	1	1	1	3	3	1	1	3	1	2	3	1	1	1	1	2	1	2.64	2
355	7	2	23	2	1	1	1	2	2	1	2	2	1	2	2	2	2	2	1	2	2	3	3	1	2	1	3	1	3	3	1	1	3	2	3	3	1	1	1	2	2	1	59.87	1
356	7	2	58	2	1	1	1	2	1	2	1	2	2	2	1	2	2	2	1	2	2	3	1	1	1	3	1	1	3	3	1	2	2	2	3	3	1	1	1	1	1	1	59.87	1
357	8	1	62	1	1	2	1	2	1	2	1	2	2	2	2	2	2	1	1	2	2	3	1	1	2	3	1	1	3	3	1	1	3	1	3	3	1	1	2	1	2	1	59.87	1
358	8	1	61	2	1	2	1	2	2	2	2	2	1	2	1	2	2	2	1	1	3	1	1	1	1	2	1	1	3	2	1	1	3	1	3	3	1	1	1	1	2	1	59.87	1
359	8	2	57	2	2	1	1	1	1	1	1	2	2	2	1	1	2	2	2	2	3	1	1	1	1	2	1	1	3	3	1	1	1	1	2	3	1	1	2	1	1	1	17.1	1
360	8	2	60	2	2	2	2	2	2	2	2	2	2	2	2	2	2	2	2	2	3	1	1	1	2	3	3	1	3	3	1	1	2	1	3	3	2					2		2
361	8	2	18	2	2	2	2	1	2	1	1	1	2	2	2	1	2	2	2	2	3	1	1	1	2	2	3	3	3	3	2	2	1	2	2	3	2					2		1
362	8	2	44	2	2	2	2	1	1	1	2	1	2	2	2	2	2	1	2	2	3	1	1	1	2	2	3	1	3	2	1	1	3	2	2	3	2					2		1
363	8	2	26	1	2	2	1	2	2	1	1	1	2	2	1	2	2	2	1	2	3	3	1	1	2	2	1	1	3	2	1	1	3	2	1	2	1	1	2	1	2	1	17.81	1
364	8	2	65	2	2	2	2	2	2	2	2	2	2	2	2	2	2	2	2	2	3	1	1	1	1	3	1	3	3	3	1	1	2	1	3	3	2					2		2
365	8	2	54		2	2	2	2	2	2	2	2	2	2	2	2	2	2	2	2	2	1	1	1	2	1	1	1	3	3	2	1	3	2	2	3	2					2		2
366	8	1	24		2	2	2	2	2	1	2	2	2	2	2	2	2	2	2	2	2	1	1	1	1	1	1	1	3	3	1	1	2	2	2	3	2					2		1
367	9	1	28		2	2	2	2	2	2	2	2	2	2	2	2	2	2	2	2	2	1	1	1	2	1	1	1	3	3	3	1	3	2	2	3	2					2		2
368	9	1	48		2	2	2	2	2	2	2	2	2	2	2	2	2	2	2	2	2	3	1	1	2	3	1	1	3	3	2	3	3	1	3	1	2					2		2
369	9	2	39		2	2	2	2	2	2	2	2	2	2	2	2	2	2	2	2	2	1	1	1	2	3	1	1	3	3	1	1	1	2	1	2	2					2		2
370	9	2	17		2	2	2	2	2	2	2	1	2	2	1	2	1	1	2	2	3	3	1	3	2	3	3	1	3	3	1	1	1	1	1	3	2					2		1
371	9	2	13	2	2	2	2	2	2	2	2	2	2	2	2	2	2	2	2	2	2	3	1	1	1	1	1	1	3	2	1	1	3	1	1	1	2					2		2
372	9	2	18	2	2	2	2	2	2	2	2	2	2	2	2	2	2	2	2	2	3	3	1	1	2	3	1	1	3	3	1	1	3	1	2	3	2					2		2
373	9	2	63	2	2	2	2	2	2	2	2	2	2	2	2	2	2	2	2	2	2	3	1	1	2	1	1	1	3	2	2	1	2	1	1	3	2					2		2
374	9	2	29	2	2	2	2	2	2	2	2	2	2	2	2	2	2	2	2	2	2	3	1	1	2	3	1	1	3	2	2	1	2	2	1	3	2					2		2
375	9	2	26	2	2	2	2	2	2	2	2	2	2	2	2	2	2	2	2	2	2	3	1	1	2	3	3	1	3	3	1	1	2	2	2	2	2					2		2
376	9	2	47	2	2	2	2	2	2	2	2	2	2	2	2	2	2	2	2	2	3	1	1	1	2	1	1	1	3	3	1	1	2	1	2	2	2					1	61.53	2
377	9	2	19	2	2	2	2	2	2	2	2	2	2	2	2	2	2	2	2	2	3	3	1	1	2	3	1	1	3	3	1	1	3	1	2	2	2					1	61.53	2
378	9	1	48		2	2	2	2	2	2	2	2	2	2	2	2	2	2	2	2	2	3	1	1	2	3	1	1	3	3	1	1	3	2	2	3	2					1	4.52	2
379	10	2	13	2	2	2	2	2	2	2	2	2	2	2	2	2	2	2	2	2	3	1	1	1	2	3	1	1	3	3	1	1	2	2	2	3	2					1	61.53	2
380	10	1	47		2	2	2	2	2	2	2	2	2	2	2	2	2	2	2	2	2	3	1	1	1	1	1	1	3	2	1	1	2	1	2	2	2					2		2
381	10	2	67		2	2	2	2	2	2	2	2	2	2	2	2	2	2	2	2	2	1	1	1	2	1	1	1	3	2	1	1	3	1	2	2	2					2		2
382	10	2	46		2	2	2	2	2	2	2	2	2	2	2	2	2	2	2	2	2	3	1	1	1	2	1	1	3	2	1	1	3	1	2	2	2					2		2
383	10	1	15	2	2	2	2	2	2	2	2	2	2	2	2	2	2	2	2	2	2	1	3	3	1	3	2	1	1	1	1	1	3	2	3	3	2					2		2
384	10	2	19	2	2	2	2	2	2	2	2	2	2	2	2	2	2	2	2	2	2	1	1	1	1	3	1	1	3						1	2	2					2		2
385	10	2	42	2	2	2	2	2	2	2	2	2	2	2	2	2	2	2	2	2	2	1	1	1	2	3	1	1	3	2	2	2	3	2	1	1	1	2	2	2	2	1	7.81	2
386	10	2	15	1	2	1	2	2	2	2	2	2	2	2	2	2	2	2	2	2	2	1	1	1	2	2	1	1	3	2	3	1	3	1	1	2	1	2	2	2	2	1	13.9	1
387	10	2	52	1	1	2	2	1	1	1	1	1	1	2	1	1	2	2	1	2	2	3	1	3	2	2	1	1	2	3	1	1	3	2	2	3	2					2		1
388	10	2	42	2	2	2	2	2	2	2	2	2	2	2	2	2	2	2	2	2	2	1	1	1	1	1	1	1	3	3	1	1	3	1	3	2	2					1	8.1	2
389	10	1	46		2	2	2	2	2	2	2	2	2	2	2	2	2	2	2	2	2	3	1	1	1	1	1	1	3	3	1	1	3	1	3	2	2					2		2
390	10	2	50		2	2	2	2	1	2	2	2	2	1	1	2	2	2	1	2	3	1	1	1	2	2	1	1	3	1	1	1	3	1	2	3	2					2		1
391	10	2	23	2	2	2	2	2	2	2	2	2	2	2	1	2	2	2	2	2	3	1	1	1	2	2	1	1	3	3	1	1	3	1	3	2	2					2		1
392	10	2	74	2	2	2	2	2	2	2	2	2	2	2	2	2	2	2	2	2	2	1	2	1	2	2	1	1	2	3	3	2	2	1	2	2	2					2		2
393	10	2	52	2	2	2	2	2	2	2	2	2	2	2	2	2	2	2	2	2	2	1	1	1	2	1	1	1	3	3	1	1	2	1	3	1	2					2		2
394	10	1	21	1	2	2	2	2	2	2	2	1	2	2	1	2	1	1	2	2	2	1	1	1	2	2	2	1	2	3	1	1	3	1	3	2	2					2		1
395	10	2	25	2	2	2	2	2	2	2	2	2	2	2	2	2	2	2	2	2	2	1	1	2	2	2	1	1	3	3	1	1	1	1	3	3	2					2		2
396	10	1	67	3	2	2	2	2	2	2	2	2	2	2	2	2	2	2	2	2	3	3	1	1	2	1	1	1	3	3	2	3	3	1	2	3	1	1	2	1	2	2		2
397	10	1	58	2	2	2	2	2	2	2	2	2	2	2	2	2	1	1	2	2	3	3	3	1	2	2	1	3	3	3	1	1	3	2	1	3	2					2		1
398	10	2	55		2	2	2	2	2	2	1	1	2	2	2	2	1	2	2	2	3	1	1	1	2	2	1	1	3	2	2	2	3	2	1	2	2					2		1
399	10	1	31	2	2	2	2	2	2	2	2	2	2	2	2	2	2	2	2	2	2	1	1	1	1	2	1	1	3	3	3	1	1	1	2	3	2					2		2
400	10	2	50		2	2	2	2	2	2	2	2	2	2	2	2	2	2	2	2	2	3	1	1	1	1	1	1	3	3	1	1	3	2	3	3	2					2		2
401	10	1	53	2	2	2	2	2	2	2	2	2	2	2	2	2	2	2	2	2	3	1	1	1	1	3	1	1	3	3	1	1	3	1	2	3	2					2		2
402	10	1	25		2	2	2	2	2	1	2	1	2	2	1	2	2	1	2	2	2	3	3	1	1	3	3	1	2	3	1	3	3	2	3	3	2					2		1
403	10	1	44		2	2	2	2	2	2	2	2	2	2	2	2	2	2	2	2	1	1	2	2	1	1	1	1	2	1	3	1	1	2	3	3	2					2		2
404	10	2	42		2	2	2	2	2	2	2	2	2	2	2	2	2	2	2	2	3	1	3	1	2	3	1	1	3	3	1	1	2	1	3	2	2					2		2
405	10	1	14		2	2	2	2	2	2	2	1	2	2	2	2	2	2	2	2	3	1	3	1	1	2	3	1	3	3	2	1	2	1	3	1	2					2		1
406	10	2	57		2	2	2	2	2	2	2	2	2	2	2	2	2	2	2	2	2	1	1	1	2	2	3	1	3	3	1	1	2	1	2	3	1	2	2	1	2	2		2
407	10	2	25		2	2	2	2	2	1	1	1	2	2	2	2	2	2	1	2	3	1	1	1	2	2	1	1	3	3	3	1	3	2	3	1	2					2		1
408	10	2	40		2	2	2	2	2	1	1	1	2	2	2	2	2	2	2	2	3	1	1	1	2	2	3	1	3	3	1	1	3	1	3	3	1	1	2	2	2	2		1
409	10	1	20		2	2	2	2	2	2	1	1	2	2	2	2	2	2	2	2	2	3	1	1	2	2	3	3	3	3	2	1	2	2	1	1	1	2	2	1	2	2		1
410	10	1	56		2	2	2	2	2	2	2	2	2	2	2	2	2	2	2	2	3	1	1	1	2	3	1	1	3	3	1	1	3	1	2	3	2					2		2
411	10	2	63		2	2	2	1	1	2	2	2	2	2	1	1	2	2	2	2	3	1	1	1	2	2	1	1	3	3	1	1	3	1	3	1	1	1	2	2	2	2		1
412	10	2	57		2	2	2	2	2	2	2	2	2	2	2	2	2	2	2	2	2	1	1	1	2	3	1	1	3	3	3	1	3	1	2	3	2					1	61.72	2
413	10	2	35		2	1	2	2	1	1	1	1	1	2	1	2	2	2	1	2	3	1	1	1	2	3	1	1	3	3	2	1	3	2	2	3	2					1	61.72	1
414	10	1	39		1	2	1	2	1	2	2	2	2	2	1	2	2	1	1	2	3	3	1	1	2	2	3	1	3	3	1	1	3	1	1	1	1	1	2	2	2	1	61.72	1
415	10	1	44		2	2	2	2	2	2	2	2	2	2	2	2	2	2	2	2	3	1	1	1	2	3	3	1	3	3	1	1	2		3	3	1	1	2	2	2	2		2
416	10	1	49		2	2	2	2	2	2	2	2	2	2	2	2	2	2	2	2	2	1	3	1	1	2	1	1	3	3	1	1	2	1	2	3	2					2		2
417	10	1	23	3	2	2	1	1	1	2	1	1	2	2	1	2	2	2	2	2	1	1	1	3	1	1	3	1	2	3	1	2	3	2	2	2	1	1	2	1	2	2		1
418	10	1	55	2	2	2	2	2	2	2	2	2	2	2	2	2	2	2	2	2	2	2	1	1	2	1	3	1	3	1	1	1	3	2	2	3	1	1	2	1	2	2		2
419	11	2	43	2	2	2	2	1	2	2	2	2	2	2	2	2	2	2	2	2	3	1	3	1	1	1	1	1	3	2	1	1	2	1	3	3	2					2		1
420	11	2	59	2	2	2	2	2	2	2	2	2	2	2	2	2	2	2	2	2	3	1	1	1	2	3	1	1	3	3	1	1	3		2	2	1	1	2	1	2	2		2
421	11	1	14	2	2	2	2	2	2	2	2	2	2	2	2	2	2	2	2	2	3	1	3	1	1	3	1	1	3	2	1	1	2	1	3	3	2					2		2
422	11	2	9	2	2	2	2	2	2	2	2	2	2	2	2	2	2	2	2	2	3	1	1	1	1	3	1	1	3	2	1	1	2	1	3	3	2					2		2
423	11	1	7		2	2	2	2	2	2	2	2	2	2	2	2	2	2	2	2	3	1	1	1	1	3	1	1	3	2	1	1	2	1	3	3	2					2		2
424	11	1	25		2	2	1	1	1	1	2	1	1	1	1	2	2	2	1	2	2	3	1	3	2	3	3	2	3	3	1	1	2	2	1	3	2					2		1
425	11	2	22	2	2	2	2	2	2	2	2	2	2	2	2	2	2	2	2	2	3	3	3	1	2	2	1	1	1	3	3	1	1	2	1	1	2					2		2
426	11	2	59		2	2	2	2	1	1	1	2	2	2	2	2	2	2	2	2	3	1	1	1	2	2	1	1	3	3	2	3	2	2	1	3	1	1	2	2	2	1	61.72	1
427	11	2	49		1	1	2	2	1	2	2	2	2	2	2	2	2	2	1	2	3	1	1	1	2	3	1	1	3	3	1	1	2		3	3	2					1	5.8	1
428	11	1	50	3	2	2	2	2	2	2	1	2	2	2	1	2	1	2	2	2	2	1	1	1	2	1	1	1	3	2	1	1	3	1	2	3	1	1	2	1	2	1	9.83	1
429	11	1	56		2	2	2	2	1	2	1	1	2	2	2	2	2	2	2	2	3	1	1	1	2	2	1	1	3	3	1	1	3	1	1	3	1	1	1	2	2	2		1
430	11	2	54	1	1	2	2	2	2	2	2	2	2	2	2	2	2	2	2	1	3	1	1	1	2	3	1	1	3	3	1	1	3	1	3	3	2					1	61.72	1
431	11	2	59		2	2	2	2	2	2	2	2	2	2	2	2	2	2	2	2	3	3	1	1	2	3	1	1	3	2	1	1	2		3	1	1	1	1	2	2	1	7.45	2
432	11	1	63	1	1	1	2	2	2	2	1	2	2	1	2	2	2	1	1	1	2	2	1	1	2	2	1	1	3	3	1	3	2	1	3	3	2					1	61.72	1
433	11	1	63		2	2	2	2	2	2	2	1	2	2	2	2	2	2	2	2	2	3	3	3	1	3	3	1	3	1	1	1	2	1	1	3	1	1	2	2	2	2		1
434	11	1	31	1	1	1	1	2	1	2	1	2	1	1	1	2	2	2	2	2	2	2	1	1	2	1	1	1	1	3	2	1	1	2	1	2	2					1	2.7	1
435	11	2	57	1	2	2	2	1	1	2	1	1	1	1	2	2	2	2	1	2	3	1	3	1	1	1	1	1	3	3	2	1	2	1	3	3	2					1	6.02	1
436	11	1	36		1	2	1	2	2	2	1	2	1	2	1	2	2	2	1	2	2	1	1	1	1	1	1	1	3	3	1	1	1	2	2	3	1	1	2	2	2	1	61.72	1
437	11	2	50	1	2	1	1	2	1	2	2	1	2	2	1	2	1	2	1	2	1	3	1	1	2	1	1	1	3	3	1	1	3	1	3	3	1	1	2	1	2	1	61.72	1
438	12	1	57		2	2	2	2	2	2	1	2	2	2	2	2	2	1	2	2	2	3	1	3	1	1	1	1	3	3	1	1	3	2	1	2	2					1	61.72	1
439	13	2	54	1	1	1	1	1	1	2	1	1	1	1	1	1	2	2	1	2	3	3	1	1	2	1	1	1	3	3	1	1	3	1	3	3	2					1	61.72	1
440	13	2	62	2	2	2	2	2	2	2	2	2	2	2	2	2	2	2	2	2	3	3	1	1	2	3	1	1	3	3	1	2	2	2	3	3	2					2		2
441	13	1	70	1	1	2	2	1	1	1	1	1	2	1	2	2	2	2	1	2	2	1	1	1	1	1	1	1	1	2	2	3	2	1	3	3	2					1	61.72	1
442	13	2	63	1	2	2	2	2	1	1	1	1	2	1	1	2	2	2	2	2	2	1	1	1	1	1	1	1	3	2	2	3	2	1	3	3	2					1	12.99	1
443	13	2	37	1	2	2	2	2	2	1	1	1	2	1	1	2	1	1	1	2	2	1	1	1	2	3	1	1	2	3	3	1	2	2	3	3	2					2		1
444	13	2	13	3	2	1	2	2	2	2	2	2	2	2	1	2	2	2	1	2	3	1	1	1	1	1	1	1	3	3	1	1	2	1	1	2	1	1	2	1	2	1	61.72	1
445	13	2	16	3	1	1	2	2	2	2	2	2	2	2	1	2	2	2	1	2	3	1	1	1	1	1	1	1	3	3	1	1	2	1		2	1	1	2	1	2	1	61.72	1
446	13	2	77	2	2	2	2	2	2	2	2	2	2	2	2	2	2	2	2	2	3	1	3	3	2	1	1	1	3	2	1	1	2	1	2	3	1	1	2	1	2	2		2
447	13	2	51		1	1	2	2	2	2	2	2	2	2	2	2	2	2	1	2	3	1	1	1	1	1	1	1	3	2	1	1	1	1	2	3	1	1	2	1	2	1	61.72	1
448	13	1	54	1	1	2	2	2	2	2	1	2	2	2	2	2	2	2	1	2	2	3	1	1	1	1	1	1	3	2	1	1	2	1	2	3	2					1	20.4	1
449	14	2	60		2	2	2	2	2	2	2	2	2	2	2	2	2	2	2	2	3	1	1	1	2	1	1	1	3	2	2	1	3	1	2	2	2					2		2
450	14	1	63	2	2	2	2	2	2	2	2	2	2	2	2	2	2	2	2	2	3	1	1	1	2	1	1	1	3	2	2	1	3	1	2	2	2					2		2
451	14	2	40	2	2	2	2	2	2	2	2	2	2	2	2	2	2	2	2	2	3	1	1	1	2	2	1	1	3	3	2	1	3	1	3	3	2					2		2
452	14	2	68	2	2	2	2	2	2	2	2	2	2	2	2	2	2	2	2	2	3	1	1	1	1	1	1	1	3	3	2	1	3	1	3	3	2					2		2
453	14	1	44	2	2	2	2	2	2	2	2	2	2	2	2	2	2	2	2	2	3	1	1	1	1	1	1	1	3	3	3	3	3	2	3	3	2					2		2
454	14	2	16	2	2	2	2	2	2	2	2	2	2	2	2	2	2	2	2	2	3	1	1	1	1	2	1	1	3	3	3	1	3	1	3	3	2					1	61.72	2
455	14	2	29	2	2	2	2	2	2	2	2	2	2	2	2	2	2	2	2	2	2	3	1	1	2	1	1	1	3	2	1	1	2	1	1	1	2					2		2
456	14	2	39	2	2	2	2	2	2	2	2	2	2	2	2	2	2	2	2	2	3	1	1	1	2	2	1	1	3	3	3	2	3	2	3	3	2					2		2
457	14	2	14	2	2	2	2	2	2	2	2	2	2	2	2	2	2	2	2	2	2	1	1	1	1	2	1	1	3	3	1	1	3	2	1	1	2					2		2
458	14	1	21	2	2	2	2	2	2	2	2	2	2	2	2	2	2	2	2	2	3	1	1	1	2	2	1	1	3	3	3	1	3	2	1	3	2					2		2
459	14	2	45	1	2	2	1	1	2	2	2	2	2	1	1	2	2	2	1	2	3	3	1	1	1	3	1	1	3	3	1	1	3	2	2	3	1	1	2	1	2	2		1
460	14	2	12	1	2	2	1	1	2	2	2	2	2	2	1	2	2	2	1	2	3	3	1	1	1	3	1	1	3	3	1	1	3	1	2	3	1	1	2	1	2	1	10.84	1
461	14	1	29	1	1	1	1	2	2	2	2	2	2	2	1	2	2	1	1	2	2	2	1	1	2	1	1	1	3	3	1	3	3	2	1	3	1	1	2	1	2	1	61.72	1
462	14	2	28	1	2	1	2	1	1	1	1	2	2	2	1	2	2	1	1	2	2	1	1	1	2	3	1	1	3	3	1	1	3	1	1	3	2					1	61.72	1
463	14	2	48	2	2	2	2	2	2	2	1	2	2	2	1	2	2	2	2	2	2	1	1	3	1	2	3	1	3	1	1	1	2	2	3	3	2					2		1
464	14	1	13	1	2	2	2	2	2	2	1	1	2	2	1	2	1	1	1	2	3	1	1	1	2	3	1	1	3	3	1	1	2	1	3	3	1	1	2	1	2	2		1
465	14	1	51	2	2	2	2	2	2	2	2	2	2	2	2	2	2	2	2	2	1	3	1	1	1	1	1	1	2	3	1	2	2	2	2	2	2					2		2
466	14	2	21	2	2	2	2	2	2	2	1	1	2	2	2	2	2	2	2	2	2	3	1	2	1	1	2	1	3	3	1	1	2	1	3	3	2					2		1
467	14	1	25	1	1	2	1	2	2	1	2	1	2	2	1	2	2	2	2	2	2	3	1	1	1	1	1	1	2	2	2	1	1	2	2	2	2					1	61.72	1
468	14	2	36	2	2	2	2	2	2	2	2	1	2	2	1	2	2	2	2	2	3	1	1	1	2	3	1	1	3	3	1	1	3	1	2	3	2					1	7.93	1
469	14	1	61	1	1	2	1	2	1	2	2	2	2	2	2	2	2	2	1	2	3	1	1	1	2	3	1	1	3	3	1	1	3	1	2	2	1	1	2	1	2	1	61.91	1
470	14	2	22	1	2	1	2	2	2	2	2	2	2	2	2	2	2	2	2	2	3	1	1	1	2	3	1	1	3	3	1	1	2	1	2	3	1	1	2	1	2	1	3.33	1
471	14	2	54	1	2	2	1	2	1	1	1	2	2	2	2	2	2	2	1	2	3	1	1	1	2	3	1	1	3	3	1	1	2	1	2	2	2					1	17.17	1
472	14	2	62	1	2	1	2	2	2	2	2	2	2	2	1	2	2	2	2	2	2	3	1	3	2	1	3	1	2	2	2	3	2	2	2	3	2					1	61.91	1
473	14	2	37	2	2	1	2	2	1	2	2	2	2	2	2	2	2	2	2	2	2	3	1	3	1	3	3	3	2	2	2	2	2	2	3	3	2					1	16.02	1
474	14	2	38	1	2	1	2	2	1	2	2	2	1	1	1	2	2	2	2	2	2	2	3	3	1	1	3	1	2	2	2	2	1	2	3	2	2					2		1
475	14	2	61	1	2	2	1	2	1	1	1	1	1	1	1	2	2	2	1	2	3	3	1	1	2	2	1	1	3	2	2	1	3	1	3	3	2					2		1
476	14	2	47	1	1	2	2	2	1	2	2	2	2	2	2	2	2	2	1	2	2	1	1	1	2	1	1	1	3	3	1	1	2	1	2	3	2					1	10.94	1
477	14	1	54	1	1	2	2	2	2	2	2	2	2	2	2	2	2	2	2	2	2	3	1	1	2	1	1	1	3	2	1	1	3	1	3	3	2					1	61.91	1
478	14	1	17	2	1	2	2	2	2	1	1	1	2	2	2	2	2	1	2	2	3	1	1	1	2	3	3	1	2	3	1	1	1	2	1	1	2					2		1
479	14	2	20	1	2	2	2	2	2	2	1	1	2	2	2	2	2	2	1	2	3	1	3	1	2	3	1	1	3	2	1	1	3	2	1	1	2					1	61.91	1
480	14	2	45	2	2	2	2	2	2	1	2	1	2	2	2	2	2	2	2	2	2	1	1	1	1	1	3	3	1	3	3	1	1	2	3	3	2					1	10.7	1
481	14	2	62		2	2	1	2	1	1	2	2	2	2	1	2	2	2	1	2	3	1	1	1	2	2	1	1	3	3	1	2	3	1	3	3	1	1	2	1	2	2		1
482	14	1	63	1	2	2	2	2	1	2	2	2	1	2	2	2	2	2	1	2	3	1	1	1	2	3	1	1	3	3	1	2	3	1	3	3	1	1	2	1	2	1	1.61	1
483	14	2	15		2	2	2	2	2	1	1	1	1	1	1	2		1	2	2	2	2	1	1	1	1	2	1	1	1	2	2	1	2	1	3	1	1	1	1	2	2		1
484	14	1	34	2	2	2	2	2	2	2	2	2	2	2	2	2	1	1	2	2	3		1	1	1	1	1	1	3	3	1	1	1	2	3		2					1	19.87	1
485	14	1	49	2	2	2	2	2	2	2	2	2	2	2	2	2	2	2	2	2	3	1	1	1	1	1	1	1	3	3	1	3	3	2	2	2	2					1	7.22	2
486	14	1	14	2	2	2	2	2	2	2	2	2	2	2	2	2	2	2	2	2	3	1	1	1	1	2	1	1	2	2	2	2	2	2	3	1	1	1	2	1	2	2		2
487	14	2	44	1	1	1	1	1	1	2	1	1	2	2	1	1	1	1	1	2	3	1	1	1	1	1	1	1	3	3	3	3	3	2	2	2	2					1	61.91	1
488	14	1	17	2	2	2	2	2	2	2	2	2	2	2	2	2	2	2	2	2	3	1	1	1	1	1	1	1	2	2	2	2	2	2	2	2	1	1	2	1	2	1	11.85	2
489	14	1	46	2	2	2	2	2	2	2	2	2	2	2	2	2	2	2	2	2	3	1	1	1	1	1	1	1	3	3	1	2	2	2	1	2	2					2		2
490	14	2	46	2	2	2	2	2	2	2	2	2	2	2	2	2	2	2	2	2	2	1	1	1	1	2	1	1	3	2	1	3	1	2	3	3	2					2		2
491	14	1	18	2	2	2	2	2	2	2	2	2	2	2	2	2	2	2	2	2	3	1	1	1	1	2	1	1	3	3	1	3	2	2	1	1	2					2		2
492	14	2	14	2	2	2	2	2	2	2	2	2	2	2	2	2	2	2	2	2	3	1	1	1	1	1	1	1	3	3	2	2	2	2	2	2	2					2		2
493	14	1	70	2	2	2	2	2	2	2	2	2	2	2	2	2	2	2	2	2	3	1	1	1	2	2	1	1	3	2	1	3	3	2	2	2	2					2		2
494	14	2	66	2	2	2	2	2	2	2	2	2	2	2	2	2	2	2	2	2	3	1	1	1	1	1	1	1	3	2	1	3	2	2	2	3	2					2		2
495	14	1	39	2	2	2	2	2	2	2	2	2	2	2	2	2	2	2	2	2	3	1	1	1	1	2	1	1	3	3	3	3	3	2	1	3	2					2		2
496	14	2	38	2	2	2	2	2	2	2	2	2	2	2	2	2	2	2	2	2	3	1	1	1	1	1	1	1	3	3	1	3	3	2	1	1	2					2		2
497	14	1	31	2	2	2	2	2	2	2	2	2	2	2	2	2	2	2	2	2	3	1	1	1	1	2	1	1	3	3	1	1	3	2	2	1	2					1	2.76	2
498	14	1	63	2	2	2	2	2	2	2	2	2	2	2	2	2	2	2	2	2	2	1	1	1	1	2	1	1	3	3	1	1	2	2	2	2	2					2		2
499	14	2	55	2	2	2	2	2	2	2	2	2	2	2	2	2	2	2	2	2	2	1	2	1	2	2	1	1	3	3	1	1	1	1	2	3	2					2		2
500	14	1	7	2	2	2	2	2	2	2	2	2	2	2	2	2	2	2	2	2	3	1	1	1	2	1	1	1	3	3	1	1	3	2	3	2	1	1	2	1	2	2		2
501	14	2	10	2	2	2	2	2	2	2	2	2	2	2	2	2	2	2	2	2	3	1	1	1	1	1	1	1	3	3	1	1	3	2	3	3	1	1	2	1	2	2		2
502	14	2	36	1	1	1	1	1	1	1	1	1	1	1	1	1	1	1	1	2	3	1	1	1	2	1	1	1	3	3	1	1	3	2	3	3	2					1	6.8	1
503	14	1	71	2	2	2	2	2	2	2	2	2	2	2	2	2	2	2	2	2	2	1	1	1	2	1	1	1	3	3	1	3	3	2	2	2	1	1	2	1	2	2		2
504	14	2	67	2	2	2	2	2	2	2	2	2	2	2	2	2	2	2	2	2	2	1	1	1	2	2	1	1	3	3	1	1	1	2	1	2	1	1	2	1	2	2		2
505	14	1	41	1	1	2	1	2	1	2	2	2	2	2	1	2	2	2	1	2	2	1	1	1	2	2	1	1	3	3	1	1	1	2	1	2	2					1	61.91	1
506	14	2	31	2	2	2	2	2	2	2	2	2	2	2	2	2	2	2	2	2	3	1	1	1	2	1	1	1	2	3	1	1	1	2	3	3	1	1	2	1	2	2		2
507	14	1	36	1	1	1	1	1	1	1	2	1	1	2	2	2	1	2	1	2	3	1	1	1	2	1	1	1	3	3	1	3	1	2	3	3	2					1	17.41	1
508	14	2	61	1	1	2	2	2	2	1	1	2	2	2	1	2	1	1	1	2	2	1	1	1	1	1	1	1	3	3	1	1	2	2	3	3	1	1	2	1	2	1	5.32	1
509	14	1	62	1	1	1	2	2	1	2	1	2	1	1	1	2	1	2	1	2	2	1	1	1	1	1	1	1	3	3	1	3	2	2	2	3	1	1	2	1	2	1	10.99	1
510	14	2	69	1	1	1	1	1	1	1	1	2	2	2	2	2	2	2	1	2	3	1	1	1	1	1	1	1	3	3	1	1	3	2	1	1	1	1	2	1	2	1	61.91	1
511	14	2	6	1	2	1	2	2	2	1	2	2	2	2	2	2	2	2	2	2	3	1	1	1	1	1	1	1	3	2	1	1	2	2	2	2	1	2	2	2	2	2		1
512	14	1	10	2	2	2	2	2	1	1	1	2	2	2	2	2	2	1	2	2	3	1	1	1	1	1	1	1	3	2	1	1	2	2	2	1	1	1	2	1	2	1	61.91	1
513	14	2	40	1	1	1	1	1	1	1	1	1	1	2	1	2	1	1	1	2	3	1	1	1	1	1	1	1	3	3	1	3	2	2	1	1	1	1	2	1	2	1	61.91	1
514	14	1	46	1	1	1	1	1	1	1	1	1	1	1	1	1	1	1	1	2	3	1	1	1	1	1	1	1	2	2	2	3	2	2	1	1	1	1	2	1	2	1	61.91	1
515	14	1	11	2	2	2	2	2	2	2	2	2	2	2	2	2	2	2	2	2	2	1	1	1	1	1	1	1	3	3	1	1	3	2	3	3	2					2		2
516	14	2	40	2	2	2	2	2	2	2	2	2	2	2	2	2	2	2	2	2	3	1	1	1	2	1	1	1	3	3	1	3	3	2	2	2	2					2		2
517	14	1	44	2	2	2	2	2	2	2	2	2	2	2	2	2	2	2	2	2	3	1	1	1	1	1	1	1	3	3	3	3	2	2	2	2	2					2		2
518	14	2	18	2	2	2	2	2	2	2	2	2	2	2	2	2	2	2	2	2	3	1	1	1	1	2	1	1	3	3	1	3	1	2	3	3	2					2		2
519	14	1	54	2	2	2	2	2	2	2	2	2	2	2	2	2	2	2	2	2	3	1	1	1	1	1	1	1	3	3	3	3	3	2	3	3	2					1	4.32	2
520	14	2	51	2	2	2	2	2	2	2	2	2	2	2	2	2	2	2	2	2	3	1	1	1	1	1	1	1	3	3	1	2	3	2	3	2	2					2		2
521	14	2	15	2	2	2	2	2	2	2	2	2	2	2	2	2	2	2	2	2	2	1	1	1	1	1	1	1	3	3	1	1	3	2	3	2	1	1	2	1	2	2		2
522	14	1	46	2	2	2	2	2	2	2	2	2	2	2	2	2	2	2	2	2	2	1	1	1	2	2	1	1	3	3	1	2	2	2	2	3	1	1	2	1	2	2		2
523	14	2	46	1	1	2	1	2	1	2	2	2	2	2	2	2	1	2	1	2	2	1	1	1	2	2	1	1	3	3	1	1	2	2	2	3	2					2		1
524	14	1	44	2	2	2	2	2	2	2	2	2	2	2	2	2	2	2	2	2	2	1	2	1	1	1	1	1	3	3	1	3	2	2	3	3	2					1	4.54	2
525	14	2	17	2	2	2	2	2	2	2	2	2	2	2	2	2	2	2	2	2	2	1	1	1	1	1	1	1	2	2	1	1	1	2	3	3	2					2		2
526	14	2	9	2	2	2	2	2	2	2	2	2	2	2	2	2	2	2	2	2	3	1	1	1	1	1	1	1	3	2	1	1	2	2	3	3	2					2		2
527	14	2	40	2	2	2	2	2	2	2	2	2	2	2	2	2	2	2	2	2	2	1	2	1	1	1	1	1	3	2	1	1	2	2	3	3	2					2		2
528	14	2	69	1	1	2	2	2	1	2	2	2	2	2	2	2	2	2	1	2	2	1	1	1	1	2	1	1	3	3	1	1	2	2	2	2	1	1	2	2	2	1	61.91	1
529	14	1	68	1	1	2	2	2	2	2	2	2	2	2	2	2	2	2	1	2	2	1	1	1	2	2	1	1	3	3	1	1	1	2	2	2	1	1	2	1	2	1	6.43	1
530	14	2	5	2	2	2	2	2	2	2	2	2	2	2	2	2	2	2	2	2	2	2	2	2	2	2	1	1	2	2	2	2	2	2	2	2	1	1	2	1	2	1	61.91	2
531	14	2	38	1	1	1	1	1	1	1	1	2	2	1	2	2	2	2	1	2	2	1	1	1	2	2	1	1	3	3	1	1	1	2	3	3	1	1	2	1	2	1	13.49	1
532	14	2	14	1	1	1	1	1	1	1	1	2	2	2	2	2	2	2	2	2	2	1	1	1	2	1	1	1	3	3	1	1	1	2	2	2	1	1	2	2	2	1	61.91	1
533	14	1	37	1	1	1	1	1	1	1	1	1	2	1	2	2	2	2	1	2	2	1	1	1	2	2	1	1	3	3	1	1	1	2	3	3	1	1	1	2	2	1	11.21	1
534	14	1	36	1	1	2	2	2	1	1	1	1	1	1	2	2	2	2	1	2	2	1	1	1	1	2	1	1	2	3	1	3	2	2	3	2	1	1	2	1	2	1	12.46	1
535	14	2	43	1	1	1	2	1	1	2	2	1	2	2	1	1	2	2	1	2	3	1	1	1	2	3	1	1	3	3	1	2		1	3	3	1	1	2	1	2	1	21.54	1
536	14	1	17	1	1	1	2	2	1	1	2	1	2	2	2	2	2	2	1	2	3	1	1	1	2	1	1	1	3	3	1	1		1	3	3	1	1	2	2	2	1	61.91	1
537	14	2	21	1	1	1	2	1	1	2	2	1	2	2	1	1	2	2	1	2	3	1	1	1	2	3	1	1	3	3	1	1		1	3	3	1	1	2	2	2	1	9.99	1
538	14	1	44	1	1	1	1	1	1	2	2	1	2	1	1	2	1	1	1	2	3	1	1	1	2	3	1	1	3	3	1	1		1	3	3	1	1	2	2	2	1	61.91	1
539	14	2	53	2	2	2	2	2	2	2	2	2	2	2	2	2	2	2	2	2	2	2	1	1	2	1	1	1	3	3	1	3	3	2	1	3	1	1	2	1	2	2		2
540	14	1	22	2	2	2	2	2	2	2	2	2	2	2	2	2	2	2	2	2	2	2	1	1	2	1	1	1	3	3	1	3	3	2	1	3	1	1	2	1	2	2		2
541	14	1	54	1	2	2	2	2	2	2	2	2	2	2	2	2	2	2	2	2	2	2	1	1	2	1	1	1	3	3	1	3	3	2	1	3	2					1	8.33	2
542	15	2	11	2	2	2	2	2	2	2	2	2	2	2	2	2	2	2	2	2	2	2	1	1	1	1	1	1	2	2	2	2	2	2	2	2	1	2	2	2	2	2		2
543	15	1	7		2	2	2	2	2	2	2	2	2	2	2	2	2	2	2	2	1	2	1	1	1	2	1	1	2	2	2	2	2	2	2	2	1	2	2	2	2	2		2
544	15	1	42	1	1	1	1	1	1	2	1	1	2	1	1	1	1	1	1	2	2	2	1	1	1	2	1	1	2	2	2	2	2	2	2	2	1	1	2	1	2	1	9.68	1
545	15	2	35	1	1	1	1	1	1	2	1	2	2	2	1	1	1	1	1	2	2	2	1	1	1	1	1	1	2	3	1	1	1	2	3	2	1	1	2	1	2	1	18.64	1
546	15	2	10	2	2	2	2	2	2	2	2	2	2	2	2	2	2	2	2	2	2	1	1	1	1	1	1	1	3	3	2	1	2	2	2	2	1	1	2	2	2	1	61.91	2
547	15	2	12	2	2	2	2	2	2	2	2	2	2	2	2	2	2	2	2	2	3	1	2	1	2	1	1	1	3	3	3	1	3	1	2	1	1	1	2	1	2	2		2
548	15	1	49	2	2	2	2	2	2	2	2	2	2	2	2	2	2	2	2	2	3	1	1	1	1	1	1	1	3	3	3	3	3	2	3	3	1	1	2	1	2	1	8.61	2
549	15	1	20	2	2	2	2	2	2	2	2	2	2	2	2	2	2	2	2	2	2	1	2	1	2	1	1	1	3	3	2	3	2	2	3	3	1	1	2	1	2	2		2
550	15	2	47	1	1	1	2	2	2	2	1	2	2	2	1	2	2	2	1	2	2	1	2	1	1	1	1	1	3	3	1	3	2	2	3	3	2					1	13.55	1
551	16	1	13	2	2	2	2	2	2	2	2	2	2	2	2	2	2	2	2	2	3	1	1	1	1	2	1	1	3	2	1	1	3	2	3	3	2					2		2
552	16	1	15	2	2	2	2	2	2	2	2	2	2	2	2	2	2	2	2	2	2	1	1	2	1	2	1	1	2	2	2	2	2	1	2	2	2					2		2
553	16	1	48	2	2	2	2	2	2	2	2	2	2	2	2	2	2	2	2	2	2	1	1	1	1	2	1	1	2	2	2	2	2	2	2	2	2					2		2
554	16	2	47	2	2	2	2	2	2	2	2	2	2	2	2	2	2	2	2	2	2	1	1	1	2	1	1	1	3	2	2	1	1	2	3	3	2					2		2
555	16	1	43	2	2	2	2	2	2	2	2	2	2	2	2	2	2	2	2	2	2	1	2	1	1	2	1	1	3	3	1	3	1	2	3	2	2					1	11.73	2
556	16	2	40	2	2	2	2	2	2	2	2	2	2	2	2	2	2	2	2	2	2	1	1	1	2	1	1	1	3	2	1	1	1	2	3	3	2					2		2
557	16	2	10	2	2	2	2	2	2	2	2	2	2	2	2	2	2	2	2	2	2	1	1	1	1	2	1	1	3	2	1	1	2	2	2	2	2					2		2
558	16	1	11	2	2	2	2	2	2	2	2	2	2	2	2	2	2	2	2	2	2	1	1	1	1	1	1	1	3	3	2	2	2	2	2	2	2					2		2
559	16	2	49	2	2	2	2	2	2	2	2	2	2	2	2	2	2	2	2	2	1	1	1	1	2	2	1	1	3	2	2	1	2	2	3	3	2					1	1.29	2
560	17	1	18	2	2	2	2	2	2	2	2	2	2	2	2	2	2	2	2	2	2	1	1	1	2	2	1	1	3	3	1	1	2	2	3	3	2					1	61.53	2
561	17	1	55	2	2	2	2	2	2	2	2	2	2	2	2	2	2	2	2	2	2	1	1	1	1	1	1	1	3	3	2	1	2	2	3	3	2					1	7.05	2
562	17	2	24	2	2	2	2	2	2	2	2	2	2	2	2	2	2	2	2	2	2	1	1	1	1	1	1	1	3	3	1	1	2	2	3	3	1	1	1	1	2	1	4	2
563	16	2	51	1	1	1	1	2	1	1	1	1	2	1	2	2	2	2	1	2	2	1	1	1	2	1	1	1	3	3	1	1	2	2	3	3	1	1	1	1	2	1	6.38	1
564	16	1	55	1	1	1	1	1	1	1	1	1	2	2	2	2	2	2	1	1	2	1	1	1	2	1	1	1	3	3	1	1	2	2	3	3	1	1	2	1	2	1	15.43	1
565	16	2	41	2	2	2	2	2	2	2	2	2	2	2	2	2	2	2	2	2	2	1	1	1	1	1	1	1	3	3	1	1	1	2	3	2	2					2		2
566	16	1	14	2	2	2	2	2	2	2	2	2	2	2	2	2	2	2	2	2	2	1	1	1	1	1	1	1	3	3	1	1	1	2	2	2	2					2		2
567	19	2	17	2	2	2	2	2	2	2	2	2	2	2	2	2	2	2	2	2	2	1	1	1	1	1	1	1	3	3	1	1	3	2	3	2	2					1	1.88	2
568	19	1	48	2	2	2	2	2	2	2	2	2	2	2	2	2	2	2	2	2	2	1	1	1	1	1	1	1	3	3	1	1	2	2	3	2	2					1	19.59	2
569	19	1	48	1	1	1	2	2	1	2	2	2	2	2	1	2	2	2	1	2	3	1	1	1	2	2	1	1	3	3	1	1	3	2	1	1	2					1	4.73	1
570	20	2	52	2	2	2	2	2	2	2	2	2	2	2	2	2	2	2	2	2	2	1	1	1	2	1	1	1	3	3	1	1	3	2	1	1	1	1	2	1	2	1	3.79	2
571	20	2	62	2	2	2	2	2	2	2	2	2	2	2	2	2	2	2	2	2	2	1	2	1	1	1	1	1	3	3	1	1	3	2	3	2	2					2		2
572	20	1	66	2	2	2	2	2	2	2	2	2	2	2	2	2	2	2	2	2	2	1	1	1	2	1	1	1	3	3	1	1	3	2	2	3	2					2		2
573	20	2	15	1	2	2	2	2	2	2	2	2	2	2	1	2	2	2	1	2	3	1	3	1	1	1	3	1	3	3	1	2	2	1	2	2	2					2		1
574	19	1	11	1	2	2	2	2	2	2	1	2	2	1	2	2	2	2	2	2	3	1	3	1	1	1	3	1	3	3	1	2	2	1	2	2	2					2		1
575	19	2	40	1	2	2	2	2	2	2	1	2	2	1	2	2	2	2	1	2	3	1	3	1	1	1	3	1	3	3	1	2	2	1	2	2	2					1	4.18	1
576	18	1	7	2	2	2	2	2	2	2	2	2	2	2	2	2	2	2	2	2	3	1	3	1	1	1	3	1	3	3	1	2	2	1	2	2	2					1	9.97	2
577	18	2	42	2	2	2	2	2	2	2	2	2	2	2	2	2	2	2	2	2	3	1	1	1	2	1	1	1	3	3	1	1	3	2	3	3	1	1	2	1	2	2		2
578	22	1	43	1	2	1	2	2	1	2	2	2	2	2	2	2	2	2	1	2	3	1	1	1	2	2	1	1	3	3	1	1	3	2	3	3	2					1	61.53	1
579	22	1	59	2	2	2	2	2	2	2	2	2	2	2	2	2	2	2	2	2	3	1	1	1	2	2	1	1	3	3	1	1	3	2	2	2	2					2		2
580	22	1	32	2	2	2	2	2	2	2	2	2	2	2	2	2	2	2	2	2	3	1	1	1	2	2	1	1	3	3	1	1	3	2	2	2	2					1	61.53	2
581	22	2	55	2	2	2	2	2	2	2	2	2	2	2	2	2	2	2	2	2	3	1	1	1	2	2	1	1	3	3	1	1	2	2	2	2	2					2		2
582	22	2	25	1	2	2	1	2	1	1	1	2	1	2	1	2	1	2	2	2	2	1	3	1	2	3	3	1	3	3	2	1	1	1	3	3	2					2		1
583	22	1	55	2	2	2	1	2	2	1	1	2	1	1	1	2	2	2	2	2	2	3	3	1	1	3	3	1	3	3	1	1	2	1	2	2	2					1	19.42	1
584	22	2	46	1	1	1	2	2	1	1	1	2	1	2	1	2	2	2	1	2	3	1	1	1	2	1	3	1	3	3	1	1	3	1	2	2	2					1	14.52	1
585	22	2	69	1	2	1	2	2	2	1	2	2	2	2	2	2	2	2	2	2	2	1	1	1	2	2	1	1	3	3	1	1	3	2	3	2	1	1	2	1	2	1	18.23	1
586	22	1	50	1	1	2	1	2	1	2	2	2	2	2	2	2	2	2	1	2	2	1	1	1	2	2	1	1	3	3	1	1	3	2	3	2	1	1	2	1	2	1	2.03	1
587	22	1	67	2	2	2	2	2	2	2	2	2	2	2	2	2	2	2	2	2	2	1	1	1	2	2	1	1	3	3	1	1	2	2	3	3	2					2		2
588	22	2	64	2	2	2	2	2	2	2	2	2	2	2	2	2	2	2	2	2	2	1	1	1	1	2	1	1	3	3	1	3	2	2	3	2	2					2		2
589	22	1	54	2	2	2	2	2	2	2	2	2	2	2	2	2	2	2	2	2	2	1	1	1	1	1	1	1	3	3	1	1	2	2	3	2	2					1	1.16	2
590	22	2	51	2	2	2	2	2	2	2	2	2	2	2	2	2	2	2	2	2	3	1	1	1	2	1	1	1	3	3	1	1	2	2	3	3	2					1	7.77	2
591	22	2	22	2	2	2	2	2	2	2	2	2	2	2	2	2	2	2	2	2	2	1	1	1	2	2	1	1	3	3	1	1	2	2	2	2	2					1	61.53	2
592	22	1	5	2	2	2	2	2	2	2	2	2	2	2	2	2	2	2	2	2	2	1	1	1	1	1	1	1	3	3	2	1	1	1	2	2	2					2		2
593	22	1	7	2	2	2	2	2	2	2	2	2	2	2	2	2	2	2	2	2	2	1	1	1	1	1	1	1	3	3	2	2	2	1	2	2	2					1	7.63	2
594	22	1	37	2	2	2	2	2	2	2	2	2	2	2	2	2	2	2	2	2	2	1	1	1	2	2	1	1	3	3	1	1	3	2	3	2	2					2		2
595	22	2	42	2	2	2	2	2	2	2	2	2	2		2	2	2	2	2	2	2	1	1	1	1	2	1	1	3	3	1	1	3	2	2	2	2					2		2
596	22	1	67	2	2	2	2	2	2	2	2	2	2	2	2	2	2	2	2	2	2	1	1	1	2	2	1	1	3	3	1	1	3	2	2	2	2					2		2
597	22	2	58	2	2	2	2	2	2	2	2	2	2	2	2	2	2	2	2	2	3	1	1	1	2	2	1	1	3	3	1	1	3	2	3	3	2					2		2
598	23	1	58	2	2	2	2	2	2	2	2	2	2	2	2	2	2	2	2	2	3	1	1	1	2	2	1	1	3	3	1	1	3	2	2	1	2					1	8.49	2
599	23	2	31	2	2	2	2	2	2	2	2	2	2	2	2	2	2		2	2	3	1	1	1	2	2	1	1	3	3	1	1	3	2	3	1	2					2		2
600	23	2	33	2	2	2	2	2	2	2	2	2	2	2	2	2	2	2	2	2	2	1	1	1	2	2	1	1	3	3	1	1	2	2	3	1	2					2		2
601	25	1	27	2	2	2	2	2	2	2	2	2	2	2	2	2	2	2	2	2	3	1	1	1	2	3	1	1	3	3	1	3	3	2	3	3	2					1	21.2	2
602	25	2	46	2	2	2	2	2	2	2	2	2	2	2	2	2	2	2	2	2	3	1	1	1	2	2	1	1	3	3	2	1	3	2	3	2	2					2		2
603	25	2	58	2	2	2	2	2	2	2	2	2	2	2	2	2	2	2	2	2	3	1	1	1	2	3	3	1	3	3	1	3	2	2	2	3	2					1	61.72	2
604	26	2	47	2	2	2	2	2	2	2	2	2	2	2	2	2	2	2	2	2	3	1	1	1	1	2	1	1	3	3	1	1	3	2	3	3	2					1	6.44	2
605	26	2	22	2	2	2	2	2	2	2	2	2	2	2	2	2	2	2	2	2	3	1	1	1	2	2	1	1	3	3	1	1	3	2	3	3						1	61.72	2
606	26	2	55	2	2	2	2	2	2	2	2	2	2	2	2	2	2	2	2	2	3	3	1	1	2	2	1	1	3	3	1	3	3	2	3	1	2					2		2
607	26	1	59	2	2	2	2	2	2	2	2	2	2	2	2	2	2	2	2	2	3	1	3	1	2	3	1	1	3	3	1	1	3	1	3	1	2					2		2
608	26	1	51	1	2	2	2	2	2	1	1	2	2	2	2	2	2	2	2	2	3	1	1	1	2	3	1	1	3	3	1	1	3	1	3	2	1	2	2	1	1	1	19.04	1
609	26	2	39	2	2	2	2	2	2	2	2	2	2	2	2	2	2	2	2	2	3	1	1	1	2	1	1	1	3	3	1	1	3	1	3	2	1	2	2	1	1	1	3.19	2
610	26	2	37	2	2	2	2	2	2	2	2	2	2	2	2	2	2	2	2	2	3	1	1	1	2	3	1	1	3	3	1	1	3	1	3	2	2					2		2
611	26	2	45	2	2	2	2	2	2	2	2	2	2	2	2	2	2	2	2	2	3	1	1	1	2	3	1	1	3	3	1	1	3	1	3	1	2					2		2
612	26	2	46	1	2	1	1	2	1	2	1	2	2	1	1	2	2	1	2	2	3	1	1	1	2	2	3	1	3	1	2	1	2	1	3	2	2					1	13.3	1
613	26	2	59	1	2	1	2	1	1	1	1	2	1	1	1	2	2	1	1	2	2	1	1	1	2	1	1	1	3	3	3	1	3	1	3	3	2					1	18.46	1
614	26	1	35	2	2	2	2	2	2	2	2	2	2	2	2	2	2	2	2	2	3	2	1	1	2	1	1	1	3	3	1	1	2	1	3	3	2					2		2
615	24	2	59	2	2	2	2	2	2	2	2	2	2	2	2	2	2	2	2	2	3	1	1	1	2	1	1	1	3	3	1	3	1	1	2	1	2					1	18.1	2
616	24	2	27	2	2	2	2	2	2	2	2	2	2	2	2	2	2	2	2	2	3	1	1	1	2	1	1	1	3	3	1	3	1	1	2	1	2					2		2
617	24	2	62	2	2	2	2	2	2	2	2	2	2	2	2	2	2	2	2	2	2	1	1	1	2	1	1	1	3	2	3	1	3	1	3	3	2					2		2
618	24	1	66	2	2	2	2	2	2	2	2	2	2	2	2	2	2	2	2	2	2	1	1	1	2	1	1	1	3	2	3	1	3	1	3	3	2					1	61.72	2
619	24	1	37	2	2	2	2	2	2	2	2	2	2	2	2	2	2	2	2	2	3	1	1	1	2	3	1	1	3	3	1	1	1	1	3	3	2					2		2
620	24	2	38	2	2	2	2	2	2	2	2	2	2	2	2	2	2	2	2	2	3	1	1	1	2	2	1	1	3	3	1	2	3	1	3	3	2					2		2
621	24	1	37	2	2	2	2	2	2	2	2	2	2	2	2	2	2	2	2	2	3	1	1	1	2	1	1	1	3	3	1	1	3	1	3	3	2					2		2
622	24	2	34	2	2	2	2	2	2	2	2	2	2	2	2	2	2	2	2	2	3	1	1	1	2	1	1	1	3	3	1	1	3	1	3	3	2					1	61.72	2
623	19	2	46	2	2	2	2	2	2	2	2	2	2	2	2	2	2	2	2	2	3	1	1	1	2	1	1	1	3	3	1	1	1	1	3	3	2					1	3.03	2
624	27	2	28	1	2	1	2	2	2	2	2	1	2	2	2	2	2	2	1	2	3	1	1	1	2	2	1	1	3	3	2	3	3	1	3	3	2					1	61.72	1
625	27	1	56	2	2	2	2	2	2	2	2	2	2	2	2	2	2	2	2	2	3	1	1	1	2	2	1	1	3	3	1	1	3	1	3	2	1	2	2	1	2	1	16.9	2
626	27	2	57	2	2	2	2	2	2	2	2	2	2	2	2	2	2	2	2	2	3	1	1	1	2	2	1	1	3	3	1	1	3	1	3	3	1	1	2	1	2	2		2
627	23	2	19	2	2	2	2	2	2	2	2	2	2	2	2	2	2	2	2	2	3	1	1	1	2	3	1	1	2	3	1	2	2	1	3	3	2					1	17.27	2
628	23	1	17	2	2	2	2	2	2	2	2	2	2	2	2	2	2	2	2	2	3	1	1	1	2	3	1	1	3	3	1	1	3	1	3	3	2					1	61.72	2
629	23	2	48	2	2	2	2	2	2	2	2	2	2	2	2	2	2	2	2	2	3	1	1	1	2	3	1	1	3	3	1	1	3	1	3	3	2					1	20.71	2
630	28	1	54	2	2	2	2	2	2	2	2	2	2	2	2	2	2	2	2	2	3	1	1	1	2	3	1	1	3	3	1	1	3	1	3	3	2					2		2
631	22	1	56	1	2	2	2	2	2	1	2	2	2	2	2	2	2	2	2	2	2	1	1	1	2	3	1	1	3	3	1	1	2	1	3	3	2					1	13.61	1
632	22	2	19	2	2	2	2	2	2	2	2	2	2	2	2	2	2	2	2	2	3	1	1	1	2	2	1	1	3	3	1	1	3	1	3	2	2					1	61.72	2
633	22	2	49	2	2	2	2	2	2	2	2	2	2	2	2	2	2	2	2	2	3	1	1	1	2	2	1	1	3	3	1	1	3	1	3	2	2					2		2
634	22	1	51	2	2	2	2	2	2	2	2	2	2	2	2	2	2	2	2	2	3	1	1	1	2	2	1	1	3	3	1	1	3	1	3	2	2					2		2
635	22	2	44	2	2	2	2	2	2	2	2	2	2	2	2	2	2	2	2	2	3	1	1	1	2	2	1	1	3	3	1	1	3	1	3	2	2					2		2
636	22	1	19	2	2	2	2	2	2	2	2	2	2	2	2	2	2	2	2	2	3	1	1	1	2	2	1	1	3	3	1	1	3	1	3	2	2					1	61.72	2
637	22	1	17	2	2	2	2	2	2	2	2	2	2	2	2	2	2	2	2	2	3	1	1	1	2	2	1	1	3	3	1	3	3	1	3	2	2					2		2
638	22	2	26	2	2	2	2	2	2	2	2	2	2	2	2	2	2	2	2	2	3	1	1	1	2	2	1	1	3	3	1	1	3	1	3	2	2					2		2
639	22	2	46	2	2	2	2	2	2	2	2	2	2	2	2	2	2	2	2	2	3	1	1	1	1	2	1	1	3	3	1	1	3	1	3	2	2					2		2
640	22	2	61	2	2	2	2	2	2	2	2	2	2	2	2	2	2	2	2	2	3	1	1	1	2	3	1	1	3	3	1	1	3	1	3	3	2					1	61.72	2
641	22	1	67	2	2	2	2	2	2	2	2	2	2	2	2	2	2	2	2	2	3	1	1	1	2	3	1	1	3	3	1	1	3	1	3	3	2					2	61.72	2
642	29	1	72	2	2	2	2	2	2	2	2	2	2	2	2	2	2	2	2	2	3	1	1	1	1	1	1	1	3	2	2	1	3	1	3	3	2					2		2
643	29	2	34	2	2	2	2	2	2	2	2	2	2	2	2	2	2	2	2	2	3	1	1	1	2	2	1	1														1	61.72	2
644	30	1	54	2	2	2	2	2	2	2	2	2	2	2	2	2	2	2	2	2	3	1	1	1	2	3	1	1	3	3	1	1	3	1	3	2	2					2		2
645	30	2	66	3	2	1	2	2	2	2	2	2	2	2	2	2	2	2	2	2	3	1	1	1	2	1	1	1	3	2	1	2	3	1	3	2	2					2		1
646	30	1	40	2	2	2	2	2	2	2	2	2	2	2	2	2	2	2	2	2	2	1	1	1	2	2	1	1	3	3	1	1	3	1	3	3	2					2		2
647	30	1	67	2	2	2	2	2	2	2	2	2	2	2	2	2	2	2	2	2	3	1	1	1	2	2	1	1	3	3	3	1	3	1	3	3	2					2		2
648	30	2	52	2	2	2	2	2	2	2	2	2	2	2	2	2	2	2	2	2	3	1	1	1	2	2	1	1	3	3	1	1	2	1	3	3	2					2		2
649	30	2	53	2	2	2	2	2	2	2	2	1	2	2	2	1	2	2	2	2	3	1	1	1	2	1	1	1	3	3	1	1	3	1	3	3	2					2		1
650	30	2	60	3	1	2	2	2	2	1	2	1	2	2	1	2	2	2	1	2	3	1	1	1	2	2	1	1	3	3	1	1	3	1	2	2	2					2		1
651	30	1	65	3	2	2	2	2	2	2	2	2	2	2	2	2	2	2	2	2	2	1	1	1	1	1	1	1	3	3	1	1	3	1	2	2	2					2		2
652	30	2	29	3	2	2	2	2	2	2	2	2	2	2	2	2	2	2	2	2	2	1	1	1	2	1	1	1	3	3	1	1	2	1	2	2	2					2		2
653	30	1	41	3	1	1	2	2	1	2	1	1	2	2	1	2	2	2	1	2	3	1	1	1	2	3	1	1	3	2	2	1	3	1	3	3	2					1	8.88	1
654	30	2	36	3	2	2	2	2	2	2	2	2	2	2	1	2	2	2	2	2	3	1	1	1	2	2	1	1	3	3	1	1	3	1	2	3	1	1	2	1	2	2		1
655	30	1	45	1	1	1	1	1	1	1	1	1	1	1	1	1	1	1	1	2	2	3	1	3	1	3	1	1	2	2	2	2	2	2	2	2	2					1	61.53	1
656	30	2	63	2	1	1	2	2	1	2	2	2	2	2	2	2	2	2	1	2	3	1	1	1	1	3	1	1	3	3	1	1	3	2	3	3	1	1	2	1	2	1	61.53	1
657	28	1	29	3	1	1	1	1	1	2	1	2	1	2	1	1	2	1	1	2	3	1	1	1	2	3	3	1	3	2	1	1	3	1	2	2	1	1	2	1	2	1	9.63	1
658	28	1	64	3	2	2	2	2	2	2	2	2	2	2	2	2	2	2	2	2	3	1	1	3	1	3	1	1	2	2	2	2	2	1	3	3	1	1	2	1	2	1	61.53	2
659	28	2	52	2	1	1	1	2	1	1	1	1	2	2	1	2	1	2	1	2	2	1	1	1	1	3	1	1	3	3	2	2	3	2	3	3	1	1	2	1	2	1	6.33	1
660	28	2	54	2	1	2	2	2	1	1	1	1	1	1	1	2	2	2	1	2	3	1	1	1	1	3	3	1	3	3	2	1	3	2	2	3	2					1	61.53	1
661	28	1	46	3	1	1	2	2	1	2	1	1	2	2	1	2	2	2	1	2	3	1	1	1	2	2	3	2	3	3	1	2	3	2	2	3	2					1	61.53	1
662	28	1	69	3	1	2	1	2	1	1	1	1	2	2	1	2	2	2	1	2	2	1	1	1	2	3	1	1	3	3	1	1		2	2	2	2					1	6.87	1
663	28	1	59	3	2	2	2	2	2	2	2	2	2	2	2	2	2	2	2	2	2	1	1	3	1	3	1	1									2					1	20.41	2
664	28	2	43	2	2	2	2	2	2	2	2	2	2	2	1	2	2	2	2	2	2	1	1	1	1	3	1	1	3	3	2	2	3	2	3	3	1	1	2	1	2	2		1
665	28	2	23	3	1	2	1	2	1	1	1	2	2	2	2	2	2	1	1	2	2	1	1	1	1	3	3	1	3	3	1	1		2	2	2	2					1	61.53	1
666	31	1	36	3	1	2	2	2	1	1	1	2	2	2	2	2	2	2	1	2	3	1	1	1	2	3	3	1	2	2	2	2	2	2	2	2	1					1	20.87	1
667	32	1	56	3	2	2	2	2	2	2	2	2	2	2	2	2	2	2	2	2	2	1	1	1	2	1	1	1	3	3	1	1	2	2	3	3	2					2		2
668	32	1	21	3	2	2	2	2	2	2	2	2	2	2	2	2	2	2	2	2	1	2	3	3	1	3	3	1	1	1	1	1	2	2	1	1	1	1	2	1	2	2		2
669	30	1	50	3	1	2	2	2	1	2	2	2	2	2	2	2	2	2	2	1	3	1	1	3	2	3	1	1	3	3	2	2	2	1	2	2	1	1	2	1	2	2		1
670	30	1	47	3	2	2	2	1	1	2	1	1	2	2	1	1	2	2	2	2	3	1	1	1	2	3	1	1	3	3	1	1		2	2	2	2					2		1
671	30	2	50	3	2	2	2	1	1	1	1	1	2	2	1	2	2	2	1	2	3	1	1	3	2	3	3	1	2	2	2	2		2	2	2	2					2		1
672	30	2	39	3	2	2	1	2	1	2	1	2	2	2	1	2	2	1	1	2	2	1	1	3	1	1	1	1	2	2	2	2	2	2	2	2	2					2		1
673	30	2	60	3	2	2	2	2	2	2	2	2	2	2	2	2	2	2	2	2	2	1	1	1	2	1	1	1	3	3	1	1	2	1	2	2	2					2		2
674	30	2	47	3	2	2	2	2	1	2	2	2	2	2	2	2	2	2	2	2	3	1	1	1	2	1	1	1	3	3	1	1	2	2	2	2	2					2		1
675	30	2	54	3	2	2	2	2	2	2	2	2	2	2	2	2	2	2	2	2	2	1	1	3	1	3	1	1	3	3	2	2	2	2	2	2	2					2		2
676	30	2	55	3	2	2	2	2	2	2	2	2	2	2	2	2	2	2	2	2	2	1	1	1	2	1	1	1	3	3	2	2		2	2	2	2					2		2
677	22	2	63	3	2	2	2	2	2	2	2	2	2	2	2	2	2	2	2	2	2	2	1	3	2	1	1	1	3	3	2	2	2	2	2	2	2					2		2
678	22	2	50	3	2	2	2	2	2	2	2	1	2	2	2	2	2	1	2	2	2	1	1	1	2	1	1	1	3	3	2	2	2	2	2	2	2					2		1
679	22	2	42	1	2	2	2	2	2	2	2	2	2	2	2	2	2	2	2	2	3	1	1	1	2	1	1	1	3	3	2	2	2	2	2	2	1	1	2	1	2	1	3.88	2
680	22	1	14	1	2	2	2	2	2	2	2	2	2	2	2	2	2	2	2	2	2	1	1	1	1	1	1	1	3	3	2	2	2	1	2	2	1	1	2	1	2	2		2
681	22	1	53	1	2	2	2	2	2	2	2	2	2	2	2	2	2	2	2	2	3	1	1	1	2	1	1	1	3	3	2	2	2	1	3	3	1	1	2	1	2	2		2
682	22	2	43	2	2	2	2	2	2	2	2	2	2	2	2	2	2	2	2	2	2	1	1	1	2	1	1	1	3	3	2	2	2	2	2	2	2					1	19.86	2
683	22	2	49	1	2	2	2	2	2	1	2	2	2	2	1	2	2	2	2	2	3	1	1	1	2	1	1	1	3	3	2	2	2	2								1	61.53	1
684	22	2	60	3	2	2	2	2	2	2	2	2	2	2	2	2	2	2	2	2	2	1	1	1	2	1	1	1	2	2	2	2	2	2	3	3	2					1	14.82	2
685	22	2	56	3	2	2	2	2	2	2	2	2	2	2	2	2	2	2	2	2	2	1	1	3	2	1	1	1	3	3	2	2	2	2	2	2	2					2		2
686	22	2	30	2	2	2	2	2	2	2	2	2	2	2	2	2	2	2	2	2	3	1	1	1	2	1	1	1	3	3	2	2		1	3	3	2					2		2
687	22	2	31		2	2	2	2	2	2	2	2	2	2	2	2	2	2	2	2	2	1	1	1	1	1	1	1	3	2	1	1	2	1	2	2	2					1	3.64	2
688	22	2	23	3	2	1	2	2	1	2	2	2	2	2	2	2	2	2	2	2	3	1	1	1	2	1	1	1	3	3	2	2	2	1	2	2	2					1	9.42	1
689	22	2	25	2	2	2	2	2	2	2	2	2	2	2	2	2	2	2	2	2	3	1	1	1	2	1	1	1	3	3	1	1	2	2	3	3	2					2		2
690	22	2	52	1	2	2	2	2	2	2	2	2	2	2	2	2	2	2	2	2	2																					2		2
691	32	1	26	1	1	1	1	2	1	2	1	2	1	2	1	2	2	1	1	2	2	3	1	1	1	1	1	1	3	3	2	2	2	2	1	1	2					1	7.39	1
692	32	2	25	1	2	2	2	2	2	2	2	2	2	2	2	2	2	2	2	2	2	1	1	1	2	1	1	1	3	3	2	2	2	1	2	2	2					2		2
693	32	1	60		2	2	2	2	2	2	2	2	2	2	2	2	2	2	2	2	2	3	1	3	1	3	1	1	3	2	2	2	2	1	2	2	2					2		2
694	32	2	59		2	2	2	1	2	1	2	1	2	1	1	2	2	2	2	2																						2		1
695	32	2	50	2	2	2	2	2	2	2	2	2	2	2	2	2	2	2	2	2	2	3	1	3	1	3	1	1	3	3	1	2	2	2	3	2	2					1	9.51	2
696	32	2	60		2	2	2	2	2	2	2	2	2	2	2	2	2	2	2	2	3	1	1	1	2	1	1	1	3	3	1	1	3	2	3	3	2					2		2
697	32	2	44	2	2	2	2	2	2	2	2	2	2	2	2	2	2	2	2	2	3	1	1	1	2	2	1	1	3	3	1	1	3	2	2	2	2					2		2
698	32	2	45	1	2	2	2	2	2	2	1	1	2	2	2	2	2	2	1	2	3	1	1	1	2	1	1	1	3	3	1	2	2	2	2	2	2					2		1
699	32	2	48		2	1	2	2	1	2	1	2	2	2	2	2	2	2	1	2	3	1	1	1	2	2	1	1	3	1	1	1	2	2	3	3	2					1	61.53	1
700	32	2	45	2	2	2	2	2	2	2	2	2	2	2	2	2	2	2	2	2	3	1	1	1	2	1	1	1	3	3	1	1	3	1	3	3	2					2		2
701	32	2	17	2	2	2	2	2	2	2	2	2	2	2	2	2	2	2		2	1	3	1	1	2	1	1	1	3	3	2	2		2	2	2						2		2
702	33	2	71	3	1	2	1	1	1	1	1	2	1	2	1	1	1	1	1	2	2	1	1	1	1	1	1	1	3	3	1	1	3		2	3	2					1	61.53	1
703	35	2	37		2	2	2	2	2	2	2	2	2	2	2	2	2	2	2	2	2	1	1	1	2	3	1	1	3	3	1	1	3		3	3	1	1	2	1	2	2		2
704	35	1	39	2	2	2	2	2	2	2	2	2	2	2	2	2	2	2	2	2	3	3	1	1	2	3	1	1	3	3	1	1	3		3	3	2					2		2
705	35	1	68		1	2	1	1	1	1	1	2	1	1	1	2	1		1	1	3	1	1	1	1	2	2	1	3	3	1	1			3	3	1	1	1	1	1	1	61.53	1
706	35	2	66		1	1	1	1	1	1	1	2	2	2	1	1	1	2	1	1	3	1	1	1	1	1	3	1	3	3	3	3			3	3	1	1	1	1	2	1	61.53	1
707	35	2	69	3	2	1	1	2	1	2	1	1	2	2	1	2	2	2	1	2	3	1	1	1	1	3	1	1	3	3	1	2	3	1	1	2	2					1	11.57	1
708	36	2	71	3	1	2	1	2	1	1	1	1	1	2	1	2	2	2	1	2	3	1	1	1	1	3	1	1	3	2	1	2	3	2	1	3	2					1	9.59	1
709	36	1	34	2	2	2	2	2	2	2	2	2	2	2	2	2	2	2	2	2	3	1	1	1	2	1	1	1	3	3	1	1			3	3	2					2		2
710	36	1	47	2	2	2	2	2	2	2	2	2	2	2	2	2	2	2	2	2	3	1	1	1	1	2	1	1	3	3	1	1	3		2	2	2					2		2
711	36	2	10	2	2	2	2	2	2	2	2	1	2	2	2	2	2	2	2	2	3	1	1	1	1	2	1	1	3	3	1	3	3		2	2	2					2		1
712	37	2	34	1	1	2	1	1	1	2	2	2	2	1	1	1	1	1	1	2	2	1	1	1	2	1	1	1	3	3	3	1			3	3	1	1	2	1	2	1	8.85	1
713	37	2	45		2	2	2	2	1	1	1	1	2	2	1	2	2	2	2	2	3	1	1	1	2	1	1	1	3	3	1	1	3		3	3	2					2		1
714	37	2	39		2	2	2	2	2	2	1	1	2	2	1	2	2	2	2	2	2	1	1	1	2	1	1	1	3	2	1	1	3		3	2	2					2		1
715	37	2	46		1	2	2	2	2	1	1	2	2	2	2	2	2	2	1	2	3	1	1	1	2	3	1	1	3	3	1	1			3	3	2					2		1
716	37	1	17		1	2	1	1	1	2	1	1	2	2	1	2	1	1	1	2	1	1	1	3	1	3	1	1	3	3	2	2			2	2	2					1	61.53	1
717	37	2	48		2	2	2	2	1	2	2	2	2	2	2	2	1	2	2	2	3	1	1	1	2	1	1	1	3	3	1	1			3	3	1	1	2	1		2		1
718	37	2	36		1	2	1	2	1	2	1	1	1	2	1	2	2	2	1	2																	1	1	2	1	2	2		1
719	37	2	43		2	2	2	1	1	1	2	1	2	2	1	1	2	2	2	2	3	1	1	1	2	2	1	1	3	3	1	1	3		3	3	2					2		1
720	37	2	54		2	2	2	2	1	2	2	2	2	2	2	2	1	1	1	2	2	1	1	1	2	3	3	1	3	3	1	1			2	2	2					1	61.6	1
721	37	2	65		2	2	2	2	2	2	2	2	2	2	2	2	2	2	2	2	2	1	1	1	1	1	1	1	3	3	2	2	3		2	2	2					2		2
722	37	1	46	3	2	2	2	2	2	2	2	2	2	2	2	2	2	2	2	2	3	1	1	1	2	1	1	1	3	3	1	1	3		3	3	2					2		2
723	37	2	46	3	2	2	2	2	2	2	2	2	2	2	2	2	2	2	2	2	1	3	1	3	1	1	1	1	3	3	3				2	2	2					1	8.8	2
724	37	2	36	1	2	1	2	2	2	2	2	2	2	2	2	2	2	2	1	2	2	3	1	1	1	2	1	1	3	3	1	1	3		3	3	1	1	2	1	2	1	14.34	1
725	37	1	30	1	1	2	2	2	1	1	1	2	2	2	2	2	2	2	1	2	3	1	1	1	2	2	3	1	3	3	1	1	3		2	3	2					1	61.16	1
726	37	2	43		2	2	2	2	2	2	2	2	2	2	2	2	2	2	2	2	3	1	1	1	2	2	1	1	3	3	1	1	3		3	2	2					2		2
727	37	2	57	2	2	2	2	2	2	2	2	2	2	2	2	2	2	2	2	2	3	1	1	1	2	2	1	1	3	3	1	1	3		3	2	2					2		2
728	37	2	51	2	2	2	2	2	2	2	2	2	2	2	2	2	2	2	2	2	3	1	1	1	2	2	1	1	3	3	1	1	3	2	3	2	2					1	61.16	2
729	37	1	55	2	2	2	2	2	2	2	2	2	2	2	2	2	2	2	2	2	3	1	1	1	2	2	1	1	3	3	1	1	3	2	3	3	2					2		2
730	37	2	61	2	2	2	2	2	2	2	2	2	2	2	2	2	2	2	2	2	3	1	1	1	2	2	1	1	3	3	1	1	3	2	3	3	2					1	11.6	2
731	37	1	55	2	2	2	2	2	2	2	2	2	2	2	2	2	2	2	2	2	3	1	1	1	2	2	1	1	3	3	1	1	3	2	3	2	2					2		2
732	37	2	23	2	2	2	2	2	2	2	2	2	2	2	2	2	2	2	2	2	3	1	1	1	2	2	1	1	3	3	1	1	3	2	3	3	2					2		2
733	37	2	45	2	2	2	2	2	2	2	2	2	2	2	2	2	2	2	2	2	3	1	1	1	2	2	1	1	3	3	1	1	3	2	3	2	2					1	4.61	2
734	37	2	58	2	2	2	2	2	2	2	2	2	2	2	2	2	2	2	2	2	3	1	1	1	2	1	3	1	2	2	2	2	3	1	2	2	2					2		2
735	38	1	67	2	2	2	2	2	2	2	2	2	2	2	2	2	2	2	2	2	2	2	1	1	1	1	1	1	3	3	2	2		2	3	3	2					1	61.16	2
736	38	2	41	2	2	2	2	2	2	2	2	2	2	2	2	2	2	2	2	2	3	1	1	1	2	3	1	1	3	2	1	3	3	2	2	2	1	1	2	2	2	2		2
737	39	1	42	3	2	2	2	2	2	1	2	2	2	2	2	2	2	2	2	2	3	1	1	1	1	3	1	1	3	3	1	2	3	2	2	2	1	1	2	2	2	2		1
738	39	1	29	1	1	1	2	2	1	2	1	1	2	2	1	2	2	2	1	2	3	1	1	1	2	2	1	1	3	3	1	1	3	2	2	2	1	1	2	2	2	1	15.31	1
739	40	2	25	3	2	2	2	2	1	1	1	2	1	1	1	2	2	2	1	2	2	3	1	1	2	2	1	1	3	3	2	2	3	2	2	2	2					2		1
740	40	2	47	1	2	2	2	2	2	2	2	1	2	2	1	2	2	2	2	2	3	1	1	1	2	2	1	1	3	3	1	1	3	2	3	3	2					1	19.63	1
741	40	2	59		2	2	2	2	2	2	1	1	2	2	2	2	2	2	2	2	3	1	1	1	1	3	1	1	2	3	2	2		1	3	3	2					2		1
742	40	2	59		2	2	2	2	2	2	2	2	2	2	2	2	2	2	2	2	1	2	1	1	1	3	1	1	2	3	2	2		2	2	2	2					2		2
743	40	2	67		2	2	2	2	2	2	2	2	2	2	2	2	2	2	2	2	2	3	1	1	1	3	1	1	3	3	2	2	2	2	3	3	2					2		2
744	40	1	56	1	1	1	1	2	1	2	1	2	1	2	2	2	2	2	1	1																						1	16.31	1
745	40	2	45	3	2	2	2	2	2	2	2	2	2	2	2	2	2	2	2	2	3	1	1	1	2	3	1	1	3	3	3	1	3	2	2	2	1	2	2	2	2	2		2
746	40	2	70	2	2	2	2	2	2	2	2	2	2	2	2	2	2	2	2	2	3	1	1	1	1	1	1	1	3	2	1	1	3	1	3	3	2					2		2
747	40	1	67	2	2	2	2	2	2	1	1	1	2	2	2	2	2	2	2	2	2	1	1	1	1	2	3	1	3	3	1	1		1	3	3	2					2		1
748	1	1	50	1	1	2	2	2	2	2	2	2	2	2	2	1	2	2	1	2	1	3	1	1	2	1	1	1	2	2	2	2	2	2	3	3	2					1	61.16	1
749	1	2	44	2	2	2	2	2	2	2	2	2	2	2	2	2	2	2	2	2	2	3	1	1	2	1	3	1	2	2	1	2	3	2	3	3	1	2	2	1	2	2		2
750	1	2	16	2	2	2	2	2	2	2	2	2	2	2	2	2	2	2	2	2	3	3	3	1	1	3	3	3	3	3	1	1	3	2	2	3	1	2	2	2	2	2		2
751	1	1	11	2	2	2	2	2	2	2	2	2	2	2	2	2	2	2	2	2	3	1	1	1	2	3	3	1	2	2	1	2	3	2	3	3	1	2	2	2	2	2		2
752	1	2	49	3	2	2	1	1	1	2	1	2	2	2	1	2	2	1	2	2	3	3	1	1	1	3	1	1	3	3	1	1	3	2	3	3	2					2		1
753	1	1	14	3	2	2	2	2	2	2	2	2	2	2	2	2	2	1	2	2	3	3	1	1	2	2	3	2	1	3	1	3	3	2	3	3	2					2		1
754	1	2	13	2	2	2	2	2	2	2	2	2	2	2	2	2	2	2	2	2	3	3	1	1	1	3	1	3														2		2
755	1	1	22	2	2	2	2	2	2	2	2	2	2	2	2	2	2	2	2	2	2	1	3	1	2	2	3	1	3	1	1	1	3	2	2	3	2					1	17.78	2
756	1	1	30	2	2	2	2	2	2	2	2	2	2	2	2	2	2	2	2	2	3	1	3	1	2	3	1	1	3	3	1	1	3	2	2	3	2					2		2
757	1	2	56	1	1	2	2	2	1	2	2	2	2	2	2	2	2	2	2	2	3	1	1	1	2	2	1	1	3	3	1	1	3	2	2	3	2					2		1
758	1	1	59	2	2	2	2	2	2	2	2	2	2	2	2	2	2	2	2	2	2	1	1	1	2	2	1	1	3	3	1	1	3	2	3	3	2					2		2
759	1	1	51	2	2	2	2	2	2	2	2	2	2	2	2	2	2	2	2	2	3	1	1	1	2	3		1	3	3	1	1	1	2	2	3	1					1	61.16	2
760	1	2	52	3	1	2	2	2	2	2	2	1	2	2	2	2	2	2	2	2	3	1	1	1	2	1	1	1	3	3	1	1	2	1	2	3	2					1	61.16	1
761	1	2	21	1	2	2	2	2	1	1	1	1	2	2	1	2	2	1	1	2	3	3	1	1	2	1	3	1	3	3	1	1	2	1	2	3	2					2		1
762	1	1	34	1	1	2	2	2	1	1	1	2	2	2	1	2	2	2	1	2	2	3	1	3	1	3	3	1	2	2	2	2	2	2	2	3	1	1	2	1	2	1	3.11	1
763	1	2	64	2	2	2	2	2	2	2	2	1	2	2	2	2	2	2	2	2	3	1	1	1	2	2	3	1														2		1
764	1	1	48	1	1	2	2	2	1	2	1	1	2	2	1	2	2	2	1	2	3	3	1	1	1	1	1	1	3	3	1	1	3	1	1	2	2					1	31.91	1
765	1	2	13	2	2	2	2	2	2	2	2	1	2	2	2	2	2	2	2	2	3	3	1	1	1	3	1	1	3	2	1	1	2	1	1	2	2					2		1
766	1	2	44	2	2	2	2	2	2	2	2	2	2	2	1	2	2	2	2	2	2	3	1	1	2	1	3	1	3	3	1	3	3	1	3	2	2					2		1
767	1	2	18	2	2	2	2	2	2	2	2	1	2	2	1	2	2	2	2	2	2	3	1	1	1	1	1	1	3	3	1	3	3	1	2	3	2					1	21.34	1
768	1	1	36	2	2	2	2	2	2	1	2	2	2	2	1	2	2	2	2	2	2	1	1	1	1	2	3	1	3	3	2	1	3	2	3	3	2					2		1
769	1	2	33	1	2	2	2	2	2	2	1	2	2	2	1	2	2	2	2	2	2	3	3	1	1	3	3	1	2	2	3	2	2	2	2	1	2					2		1
770	1	1	59	2	2	2	2	2	2	2	2	2	2	2	2	2	2	2	2	2	2	1	1	1		3	1	1	3	1	1	1	3	1	3	2	2					2		2
771	1	1	23	2	2	2	2	2	2	2	1	1	2	2	2	2	2	2	2	2	1	3	2	3	2	1	2	3	3	3	3	3	1	1	3	3	2					1	7.8	1
772	1	2	48	1	1	1	2	2	1	1	2	2	1	2	1	2	2	2	1	2	2	1	1	1	2	1	1	1	3	3	1	1	1	2	3	3	2					1	10.15	1
773	1	2	38	3	2	2	2	2	1	2	2	1	2	1	1	2	2	2	2	2	3	3	1	1	2	2	1	1	3	3	1	1	3	1	2	3	2					2		1
774	1	2	50	1	1	1	1	2	2	2	2	1	2	2	1	2	2	2	1	2	2	1	1	1	2	3	3	3	3	3	1	1	3	2	3	3	1	1	2	1	2	1	7.06	1
775	1	1	51	1	1	1	1	2	1	2	2	2	2	2	1	2	2	2	1	2	3	1	3	1	2	3	1	1	3	3	1	3	3	2	3	3	1	1	2	2	1	1	61.16	1
776	1	1	17	1	1	2	2	2	2	2	2	1	2	2	1	2	2	2	2	2	2	3	1	2	1	2	2	2	3	2	1	3	3	1	1	1	2					1	7.12	1
777	1	2	13	1	1	2	1	2	2	1	2	2	2	2	2	2	2	2	2	2	3	3	1	1	2	2	1	1	3	3	1	2	3	1	3	1	2					2		1
778	1	2	33	2	2	2	2	2	2	2	2	2	2	2	2	2	2	2	2	2	2	1	1	1	1	3	1	1	3	3	1	1	3	1	3	3	2					2		2
779	1	1	7	2	2	2	2	2	2	2	2	2	2	2	2	2	2	2	2	2	3	1	1	3	1	3	1	1	3	3	1	1	1	1	1	1	2					2		2
780	1	1	11	2	2	2	2	2	2	2	2	2	2	2	2	2	2	2	2	2	2	1	1	1	1	1	1	1	3	3	1	1	2	1	1	1	1					2		2
781	1	1	34	3	2	2	2	2	2	2	2	2	2	2	1	2	2	2	2	2	3	3	1	2	2	1	1	1														2		1
782	1	1	26	3	2	2	2	2	2	2	2	2	2	2	1	2	2	2	2	2	3	3	1	2	2	1	1	1	3	3	1	1	3	1	3	3	2					1	18.39	1
783	1	2	56	2	2	2	2	2	2	2	2	2	2	2	2	2	2	2	2	2	3	1	1	1	2	2	1	1	3	3	2	1	3	1	3	3	2					2		2
784	1	1	66	2	2	2	2	2	2	2	2	2	2	2	2	2	2	2	2	2	3	1	1	1	2	2	1	1	3	3	2	1	3	1	3	3	2					2		2
785	1	2	31	1	1	2	1	1	1	1	1	1	2	1	1	1	2	2	1	2	2	3	1	1	2	1	1	1	3	3	1	1	3	2	2	2	2					1	18.64	1
786	1	1	58	1	2	2	2	2	1	2	2	2	2	2	2	2	2	2	1	2	2	3	3	3	1	1	1	1	3	3	1	1	2	2	2	2	2					1	12.25	1
787	1	1	30	3	2	2	2	2	2	2	1	2	2	2	2	2	2	2	1	2	2	1	2	1	2	2	2	1	2	2	1	2	1	1	2	1	2					2		1
788	1	2	62	3	2	2	2	1	2	2	2	2	2	2	1	2	2	2	1	2	2	1	2	1	2	1	1	1	3	2	1	2	3	1	2	3	2					1	4.6	1
789	1	2	58	3	2	2	1	2	1	2	1	1	1	1	1	2	2	2	1	2	2	3	1	1	2	1	3	1	2	2	1	2	3	1	2	3	2					1	61.53	1
790	1	2	20	2	2	2	2	2	2	2	2	2	2	2	1	2	2	2	2	2	2	2	1	1	2	1	1	1	3	3	1	1	3	1	3	3	1	1	2	1	2	1	7.77	1
791	1	1	24	2	2	2	2	2	2	2	2	2	2	2	1	2	2	2	2	2	2	2	1	1	2	1	1	1	3	3	1	1	3	1	3	3	1	1	2	1	2	1	61.53	1
792	1	2	57	1	2	1	2	2	2	2	2	2	2	2	2	2	2	2	2	2	3	2	1	1	2	1	1	1	3	1	3	3	3	1	3	3	2					1	61.53	1
793	1	1	55	2	2	2	2	2	2	2	2	2	2	2	2	2	2	2	2	2	2	1	1	1	2	1	1	1	3	3	1	1	3	1	3	2	1	1	2	1	2	2		2
794	1	2	32	3	1	1	1	1	2	1	2	1	2	2	2	1	2	2	1	2	2	1	1	1	2	1	1	1	3	2	1	1	2	1	2	3	2					1	61.53	1
795	1	2	54	3	1	2	1	2	2	1	2	2	2	2	2	2	2	2	1	2	2	1	1	1	2	1	1	1	3	2	1	1	2	1	2	3	2					2		1
796	1	1	20	3	2	2	2	2	2	2	2	2	2	2	2	2	2	2	2	2	2	1	3	1	2	2	1	1	3	3	1	3	3	2	2	2	2					1	6.21	2
797	1	1	48	3	2	2	2	2	2	2	2	1	2	2	2	2	2	2	2	2	2	1	3	1	2	2	1	1	3	3	1	1	2	1	2	3	1	1	2	1	2	1	12.82	1
798	1	1	34	1	1	1	1	1	1	1	1	1	1	1	1	1	2	1	1	2	1	3	3	2	2	1	2	1	3	3	1	3	1	2	3	3	1	1	2	2	2	1	61.53	1
799	1	1	51	2	2	2	2	2	2	2	2	2	2	2	2	2	2	2	2	2	3	1	1	1	2	2	1	1	3	2	3	3	3	1	2	3	2					2		2
800	1	2	56	3	1	1	2	2	1	2	1	2	2	2	1	2	2	2	1	2	1	3	1	3	1	1	1	1	2	3	1	1		1	3	1	2					1	61.53	1
801	1	2	21	3	2	1	1	1	1	2	2	1	1	1	1	1	2	2	2	2	1	3	1	2	1	1	2	1	2	3	1	1		2	3	1	2					1	16.6	1
802	1	2	60	3	2	2	2	2	2	2	2	2	2	2	2	2	2	2	2	2	3	1	1	1	1	1	1	1														2		2
803	1	2	84	3	1	2	2	2	2	2	2	2	2	2	1	2	2	2	2	2	3	1	1	1	1	1	1	1	3	3	2	1		1	3	1	2					1	61.53	1
804	1	1	38	1	1	1	1	2	1	1	1	2	1	1	1	2	2	2	1	2	2	1	3	1	2	1	3	1														1	61.53	1
805	1	2	38	1	1	1	2	2	1	2	2	2	2	2	1	2	1	2	1	2	2	1	1	1	1	1	1	1	3	3	1	1		1	2	1	1	1	2	1	2	1	61.53	1
806	1	1	65	2	2	2	2	2	2	2	2	2	2	2	1	2	2	2	2	2	3	1	2	1	2	2	1	1	3	3	1	3	3	2	3	3	1	1	2	2	2	2		1
807	1	1	40	1	2	1	2	2	2	2	2	2	2	2	2	2	2	2	2	2	2	3	1	1	1	1	1	1	3	3	1	1		1	2	1	1	1	2	1	2	1	10.58	1
808	1	2	61	3	2	1	2	2	2	2	2	2	1	2	1	2	1	2	2	2	1	1	1	1	2	1	1	1	3	2	2	2	3	1	1	1	1	1	2	2	2	1	61.58	1
809	1	2	29	3	1	1	2	2	2	2	2	2	2	2	1	2	2	2	2	2	2	1	1	1	1	1	1	1	3	2	2	2	3	2	1	1	2					1	5.21	1
810	1	2	44	1	1	1	1	2	1	2	1	1	2	2	1	2	2	2	1	2	3	1	1	1	1	1	1	1	3	3	1	1	3	1	2	1	2					1	61.53	1
811	1	1	49	2	2	2	2	2	2	2	2	2	2	2	2	2	2	2	2	2	3	1	1	1	1	1	1	1	3	3	1	1	3	1	2	1	2					1	18.66	2
812	1	1	23	1	1	2	1	2	1	1	1	1	1	1	1	2	2	2	1	2	3	1	1	1	1	1	1	1	3	3	2	2	3	1	1	1	1	1	2	2	2	1	8.53	1
813	1	2	60	2	2	2	2	2	2	2	2	2	2	2	2	2	2	2	2	2	2	1	1	1	1	2	1	1														2		2
814	1	1	53	1	2	2	2	2	2	2	2	1	2	2	2	2	2	2	2	2	3	1	1	1	2	1	3	1	3	2	1	3	3	2	3	3	1	2	2	2	2	2		1
815	1	1	63	1	2	1	2	2	2	2	2	2	2	2	1	2	2	2	1	2	2	1	1	1	2	1	3	1	3	3	1	3	3	2	3	3	1	1	2	2	2	1	61.53	1
816	1	2	52	2	2	2	2	2	2	2	2	2	2	2	2	2	2	2	2	2	3	1	1	1	2	1	1	1	3	3	1	2	1	1	3	3	2					2		2
817	1	1	59	1	1	2	2	2	2	2	2	2	2	2	1	2	2	2	1	2	3	1	1	1	2	2	1	1	3	3	1	2	1	1	3	3	2					2		1
818	1	2	32	1	2	2	1	1	1	2	1	2	1	2	1	1	2	2	1	2	3	1	1	1	2	3	1	1	3	3	1	1	3	2	3	2	1	1	2	1	2	1	7.26	1
819	1	2	23	1	2	2	2	2	2	2	1	1	2	2	1	2	1	2	1	2	2	1	1	1	2	1	1	1	3	3	1	1		1	3	1	2					1	7.24	1
820	1	2	50	1	2	2	2	2	2	2	2	2	2	2	2	2	2	2	1	2	2	1	1	1	2	1	1	1	3	3	1	1		1	3	1	2					2		2
821	1	2	50	1	1	1	2	2	1	2	2	2	2	1	1	2	2	2	1	2	3	1	3	1	2		1	1	3	2	1	1	2	2	3	3	1	1	2	1	2	1	61.53	1
822	1	1	45	1	1	1	2	2	2	2	1	1	2	2	1	2	2	2	1	2	3	2	2	1	1	1	1	1	3	3	2	2	1	1	2	2	1	1	2	1	2	1	20.71	1
823	1	1	64	1	2	2	2	2	2	2	1	2	2	2	1	2	2	2	1	1	3	1	1	1	2	1	1	1	3	3	3	3	3	2	1	1	2					1	61.53	1
824	1	1	75	1	1	2	2	2	2	2	2	2	2	2	1	2	2	2	1	2	3	1	1	1	1	1	1	1	2	2	2	1	2	2	3	1	1	1	2	1	2	1	61.53	1
825	1	1	53	1	2		2	2	2	2	1	2	2	2	1	2	2	2	2	2	3	1	1	1	1	1	1	1	3	2	3	2	2	1	3	1	1	2	2	2		1	11.54	1
826	1	2	45		2	2	2	2	2	2	2	2	2	2	2	2	2	2	2	2	3	1	1	1	2	2	1	1	3	3	1	1	3	1	2	3	1	1	2	2	2	2		2
827	1	1	45	1	1	1	1	2	1	1	1	2	1	1	1	2	2	2	1	2	2	2	3	3	1	3	3	3	3	3	1	2	2	2	3	3	2					1	62.3	1
828	1	1	14		2	2	2	2	2	2	2	2	2	2	2	2	2	2	2	2	2	2	3	3	1	2	3	1	3	3	1	2	2	2	2	2	1	1	2	2	2	2		2
829	1	2	19	1	2	1	1	2	1	2	2	1	2	2	2	2	2	2	2	2	2	2	1	1	1	3	3	1	3	3	1	1	3	1	3	2	1	1	2	2	2	1	62.3	1
830	1	2	39	1	1	1	1	1	1	1	2	2	2	2	1	2	2	2	1	2	3	3	1	1	2	1	3	1	3	3	1	1	3	1	3	2	1	1	2	2	2	1	9.93	1
831	1	1	41	1	1	1	1	1	1	1	1	2	1	1	1	2	2	2	1	2	2	3	3	1	2	3	3	1	3	2	1	3	2	2	3	2	1	1	2	2	2	1	62.3	1
832	1	1	14	1	2	2	2	2	1	1	1	2	2	2	2	2	2	2	1	2	2	3	3	3	1	3	3	1	2	3	1	3	3	2	2	2	1	1	2	2	2	2		1
833	1	2	8	1	2	2	2	2	2	2	1	1	2	2	2	2	2	2	2	2	2	3	3	1	1	3	3	1	3	3	1	1	3	1	2	2	1	1	2	2	2	2		1
834	1	1	36	1	1	1	1	1	1	2	1	2	1	1	2	1	2	1	1	1	3	1	3	3	2	1	3	3	3	3	1	1	3	1	3	3	1	1	1	1	2	1	62.3	1
835	1	2	41	1	2	1	2	2	2	2	2	2	2	2	2	2	2	2	1	2	3	3	3	1	2	1	3	3	3	3	1	1	3	1	3	3	1	1	1	1	2	1	9.18	1
836	1	1	64	1	1	1	1	1	1	1	1	1	1	1	2	1	1	1	1	1	3	1	3	3	1	3	3	3	3	3	1	1	3	1	3	3	1	1	1	1	2	1	62.3	1
837	1	2	57	1	2	2	2	2	2	2	1	2	2	2	2	2	2	2	1	2	3	1	3	3	1	3	3	3	3	3	1	1	3	1	3	3	1	1	1	1	2	1	62.3	1
838	1	1	34	1	2	2	2	2	2	1	1	2	2	2	1	2	2	2	1	2	3	1	1	1	2	3	1	1	3	1	1	1	3	1	3	3	2				2	2		1
839	1	2	42	1	1	2	1	2	2	2	1	2	2	1	1	2	2	2	1	2	3	1	1	1	2	3	1	1	3	3	1	1	3	1	3	2	2				2	2		1
840	1	2	56		2	2	2	2	2	2	2	2	2	2	2	2	2	2	2	2	3	3	1	3	2	3	3	3	3	3	2	1	2	1	3	2	2					2		2
841	1	2	26	1	1	2	2	2	2	2	1	2	1	1	2	2	2	2	1	1	2	1	3	1	2	3	3	1	3	3	1	1	2	1	2	2	2					1	62.3	1
842	1	1	44	2	1	1	1	2	1	2	1	2	2	2	1	2	2	1	1	2	3		3	1	2	1	3	3	3	2	2	3	2	2	3	2	2					1	62.3	1
843	1	1	69	1	2	2	2	2	1	1	1	1	1	1	1	2	2	1	2	2	3	1	1	1	1	1	1	1	3	3	1	3	3	2	1	2	2					2		1
844	1	2	63	2	2	2	2	2	2	2	1	2	2	2	1	2	2	2	1	2	2	3	3	1	2	1	3	3	3	2	2	1	3	1	3	3	2					2		1
845	1	2	41	2	2	2	2	2	2	2	2	2	2	2	2	2	2	2	2	2	3	1	1	1	1	3	3	3	2	3	2	1	3	2	3	3	2					2		2
846	1	1	61	2	2	2	2	2	2	2	2	2	2	2	2	2	2	2	2	2	3	1	1	1	2	1	3	1	3	3	2	1	2	1	3	3	2					2		2
847	1	2	59	1	2	2	2	2	2	2	2	1	2	2	1	2	2	2	2	2	3	1	1	1	2	1	3	1	3	3	2	1	2	1	3	3	2					2		1
848	1	2	46	2	2	2	2	2	2	2	2	2	2	2	2	2	2	2	2	2	2	1	1	1	1	1	3	1	2	3	2	1	2	1	3	3	2					2		2
849	1	2	18	2	2	2	2	2	2	2	2	2	2	2	2	2	2	2	2	2	2	1	1	1	1	1	1	1	2	3	2	1	2	1	2	1	2					2		2
850	1	1	52	2	2	2	2	2	2	2	2	2	2	2	2	2	2	2	2	2	3	1	1	1	1	1	1	1	3	3	2	1	1	1	3	3	2					2		2
851	1	1	58	2	2	2	2	2	2	2	2	1	2	2	2	2	2	2	2	2	1	1	1	1	2	1	1	1	1	2	2	3	1	2	3	2	2					2		1
852	1	2	55	2	2	2	2	2	2	2	2	2	2	2	2	2	2	2	2	2	3	1	1	1	1	1	3	1	3	2	2	1	3	1	3	3	2					2		2
853	1	1	47	2	2	2	2	2	2	2	2	2	2	2	2	2	2	2	2	2	3	1	1	1	2	2	3	1	3	1	2	1	3	1	3	2	2					2		2
854	1	2	21	2	2	2	2	2	2	2	2	2	2	2	2	2	2	2	2	2	3	1	1	1	2	1	3	1	2	3	2	1	3	2	3	3	2					2		2
855	1	1	44	2	2	2	2	2	1	2	2	1	2	2	1	2	2	2	1	2	3	1	1	2	2	1	1	1	3	3	2	1	3	1	3	3	2					2		1
856	1	2	40	1	2	2	2	1	1	1	1	1	2	1	1	1	1	2	1	2	3	1	1	1	2	1	3	1	3	3	2	1	3	1	3	3	2					2		1
857	1	2	15	2	2	2	1	2	2	2	2	2	2	2	1	1	2	2	1	2	3	1	1	1	2	2	3	1	2	2	2	1	2	2	2	3	2					2		1
858	1	2	14		2	2	2	1	2	1	1	2	2	2	1	1	2	2	1	2	2	1	1	3	2	2	3	1	2	2	2	1	2	2	3	3	2					2		1
859	1	1	35		2	2	2	2	1	2	1	1	2	2	2	2	2	2	2	2	2	1	1	1	2	1	3	3	3	3	2	3	2	1	3	3	2					1	15.61	1
860	1	2	40	2	2	2	2	2	2	2	2	2	2	2	2	2	2	2	2	2	2	1	1	3	2	1	3	3	3	3	2	2	2	1	3	3	2					1	8.63	2
861	1	2	8	2	2	2	2	2	2	2	2	2	2	2	2	2	2	2	2	2	2	3	1	1		1	1	3	3	2	2	1	2	1	3	2	2					1	1.83	2
862	1	1	6	2	2	2	2	2	2	2	2	2	2	2	2	2	2	2	2	2	2	3	1	1	1	1	3	1	3	2	2	2	2	2	3	3	2					1	2.84	2
863	1	2	56		2	2	2	2	2	2	2	2	2	2	2	2	2	2	2	2	3	3	3	1	2	3	3	1	3	3	2	1	1	1	3	3	2					1	12.6	2
864	1	1	25	2	2	2	2	2	2	2	2	2	2	2	2	2	2	2	2	2	2	1	1	1	2	2	3	1	3	3	2	1	3	2	3	3	2					1	8.15	2
865	1	2	40		1	1	1	1	1	1	1	1	1	2	1	2	2	2	1	2	2	1	1	1	2	3	3	1	3	3	2	1	2	1	3	3	2					2		1
866	1	2	13		2	2	2	2	2	2	2	2	2	2	2	2	2	2	2	2	2	1	1	1	2	3	3	2	3	3	2	1	2	2	3	3	2					2		2
867	1	1	70	2	2	2	2	2	2	2	2	2	2	2	2	2	2	2	2	2	2	1	1	1	2	3	3	1	3	1	2	1	2	2	3	3	2					2		2
868	1	2	65	2	2	2	2	2	2	2	2	2	2	2	2	2	2	2	2	2	2	1	1	1	2	3	3	1	3	1	2	1	2	2	3	3	2					2		2
869	1	2	31	1	1	2	2	2	1	1	2	2	2	2	1	2	2	2	1	2	3	1	1	1	1	2	3	1	2	3	2	2	1	2	3	3	1	1	2	1	2	1	5.96	1
870	1	2	58	2	2	2	2	2	2	2	2	2	2	2	2	2	2	2	2	2	3	1	1	1	1	1	3	1	2	3	2	1	1	2	3	3	1	1	2	1	2	1	10.24	2
871	1	2	37	2	2	2	2	2	2	2	2	2	2	2	2	2	2	2	2	2	3	1	1	1	2	1	1	1	2	3	2	1	1	2	3	3	1	1	2	1	2	1	61.72	2
872	1	1	11	2	2	2	2	2	2	2	2	2	2	2	2	2	2	2	2	2	3	1	1	1	2	1	3	1	3	3	2	1	1	2	3	3	1	1	2	1	2	1	20.36	2
873	1	2	31	2	2	2	2	2	2	2	2	2	2	2	2	2	2	2	2	2	2	1	1	1	2	1	3	3	3	3	2	1	2	2	3	3	2					1	8.28	2
874	1	1	34	1	2	2	2	2	2	2	2	2	2	2	1	2	2	2	2	2	2	1	1	3	2	1	3	3	3	3	2	1	2	1	3	3	2					2		1
875	1	2	42	2	2	2	2	2	2	2	2	2	2	2	2	2	2	2	2	2	2	1	1	1	2	1	3	3	3	3	2	1	1	2	3	3	2					2		2
876	1	2	66	2	2	2	2	2	2	2	2	2	2	2	2	2	2	2	2	2	2	1	1	1	2	1	3	3	3	3	2	1	1	2	3	3	2					2		2
877	1	1	11	2	2	2	2	2	2	2	2	2	2	2	2	2	2	2	2	2	2	1	1	1	2	1	3	1	3	3	2	1	2	2	3	3	2					2		2
878	1	1	44	2	2	2	2	2	2	2	2	2	2	2	2	2	2	2	2	2	2	1	1	1	2	1	3	1	3	3	2	1	2	2	3	3						2		2
879	1	1	15	2	2	2	2	2	2	2	2	2	2	2	2	2	2	2	2	2	2	1	1	1	2	1	3	3	3	3	2	1	2	2	3	3	2					2		2
880	1	1	46	1	2	2	2	2	2	2	2	1	2	2	1	2	2	2	2	2	2	1	1	1	2	2	1	1	3	3	1	1	3	2	3	3	2					2		1
881	1	2	37	2	2	2	2	2	2	1	2	2	2	2	2	2	2	2	2	2	3	1	1	1	2	2	1	1	3	3	2	1	2	2	3	3	2					2		1
882	1	1	50	2	2	2	2	2	2	2	2	2	2	2	2	2	2	2	2	2	3	2	1	1	2	3	3	1	3	3	1	1	3	1	2	1	2					2		2
883	1	1	25	3	2	2	2	2	2	2	2	1	1	2	1	2	2	2	2	2	2	3	3	1	2	2	3	3	3	3	1	2	2	1	1	2	1	1	2	2	2	2		1
884	1	2	61	2	2	2	2	2	2	2	2	2	2	2	2	2	2	2	2	2	3	1	3	1	2	3	1	1	3	3	1	2	2	1	3	3	2					2		2
885	1	2	42	3	2	2	2	2	2	2	2	1	2	2	1	2	2	2	2	2	3	1	1	1	2	2	1	1	3	3	1	1	3	1	3	3	2					2		1
886	1	2	56	2	2	2	2	2	2	2	2	2	2	2	2	2	2	2	2	2	3	1	1	1	2	2	1	1	3	3	1	1	2	1	3	3	2					2		2
887	1	1	32	1	2	1	2	2	2	2	2	1	2	2	1	2	2	2	1	2	3	1	1	1	2	3	1	1	3	3	2	1	1	1	2	2	2					1	61.72	1
888	1	2	28	2	2	2	2	2	2	2	2	2	2	2	2	2	2	2	2	2	3	1	1	1	2	3	1	1	3	3	2	1	1	1	2	1	2					2	15.63	2
889	1	1	52	1	2	2	1	2	2	1	1	2	2	2	1	2	2	1	1	2	3	3	2	1	2	3	1	1	3	3	2	2	1	1	3	1	1	1	2	2	2	2		1
890	1	2	53	2	2	2	2	2	2	2	2	2	2	2	2	2	2	2	2	2	3	3	2	1	2	3	1	1	3	3	2	2	2	1	3	3	1	1	2	2	2	2		2
891	1	2	17	3	2	1	2	2	2	2	2	2	2	2	2	2	2	2	2	2	3	3	1	1	2	3	1	1	3	3	2	2	2	1	3	1	2					1	9.02	1
892	1	2	38	1	2	1	2	2	1	2	2	2	2	2	1	2	2	2	1	2	2	3	1	1	1	3	1	1	3	3	1	1	1	2	2	3	1	1	2	2	2	1	61.72	1
893	1	2	49	2	2	2	2	2	2	2	1	2	2	2	1	2	2	2	2	2	2	1	1	1	2	2	1	1	3	3	1	1	2	1	2	1	1	2	2	2	2	1	4.09	1
894	1	1	50	3	2	1	1	1	2	1	1	2	2	1	2	1	2	1	1	2	2	3	3	1	2	2	3	1	2	3	1	3	2	2	2	3	2					1	61.72	1
895	1	1	72	3	2	2	2	2	2	2	2	2	2	2	2	2	2	2	2	2	3	3	3	1	2	3	1	1	3	3	3	1	2	1	3	3	1	1	2	2	2	1	61.72	2
896	1	2	66	3	1	1	1	1	2	1	2	2	1	2	1	1	1	1	1	2	3	3	3	1	2	3	1	1	3	3	3	3	2	1	1	3	2					1	61.72	1
897	1	1	62	2	2	2	2	2	1	2	1	1	2	1	1	2	2	1	2	2	3	1	1	1	2	3	3	1	3	3	1	1	2	2	3	3	1	1	2	2	2	2		1
898	1	2	33	2	1	2	1	1	1	1	1	1	1	1	1	1	1	1	1	2	3	1	1	1	2	3	3	1	3	3	1	1	2	2	3	3	2					1	19.56	1
899	1	2	57	2	1	2	1	1	1	1	1	1	2	1	1	1	2	1	2	2	3	1	1	1	2	3	3	1	3	3	1	1	2	2	3	2	1	1	2	2	2	2		1
900	1	2	18	1	1	2	2	2	2	1	2	1	2	2	1	2	2	2	1	2	3	3	1	1	2	3	3	1	3	3	1	1	2	2	2	2	2					2		1
901	1	2	43	2	2	2	2	2	2	2	2	2	2	2	2	2	2	2	2	2	2	1	1	1	1	3	1	1	3	3	1	3	2	1	3	3	2					2		2
902	1	1	48	1	1	2	2	2	1	2	1	2	2	2	2	2	2	2	1	2	3	1	1	1	2	3	1	1	3	3	1	3	1	1	3	2	2					1	61.72	1
903	1	2	48	2	2	2	2	2	2	2	2	2	2	2	2	2	2	2	2	2	3	1	1	1	2	2	1	1	3	2	1	1	3	2	2	1	1	1	2	1	2	2		2
904	1	1	24	2	2	2	2	2	2	2	2	2	2	2	2	2	2	2	2	2	3	1	1	1	2	2	1	1	3	3	1	1	2	2	3	3	1	1	2	1	2	1	8.01	2
905	1	1	60	3	2	2	2	2	2	2	2	1	2	2	2	2	2	2	2	2	2	1	1	1	2	2	1	1	3	3	1	1	3	1	3	1	1	2	2	2	2	1	61.72	1
906	1	2	49	2	1	2	2	1	1	2	1	2	2	1	1	1	1	1	1	2	2	1	1	1	2	1	1	1	3	3	1	1	2	1	3	3	2					1	61.72	1
907	1	2	60	2	1	2	1	2	2	2	1	2	2	2	2	2	2	2	2	2	2	1	1	1	2	2	1	1	3	2	3	3	2	1	3	3	2					1	2.55	1
908	1	1	68	2	1	2	2	2	1	2	2	2	2	2	2	2	2	2	2	2	2	1	3	1	2	2	1	1	3	3	1	1	3	1	3	3	2					2		1
909	1	1	35	3	2	2	2	2	2	2	2	1	2	2	2	2	2	2	2	2	3	1	1	1	1	3	3	3	3	1	1	1	2	1	2	3	2					1	11.24	1
910	1	2	55	3	2	2	2	2	2	1	1	2	2	2	2	2	2	2	1	2	3	1	1	1	1	3	1	3	3	1	1	1	2	1	2	3	2					1	61.72	1
911	1	2	29	3	2	1	2	2	2	2	2	1	2	2	2	2	2	2	2	2	3	1	1	1	1	3	1	1	3	1	1	1	2	1	3	3	2					1	6.85	1
912	1	2	38	3	1	2	1	2	2	2	2	2	1	1	1	2	2	2	1	2	3	2	1	1	1	3	1	1	3	3	2	1	3	1	1	3	2					2		1
913	1	2	10	2	2	2	2	2	2	2	2	2	2	2	2	2	2	2	2	2	3	2	1	1	2	3	1	1	3	3	2	3	3	1	3	2	2					2		2
914	1	2	9	2	2	2	2	2	2	2	2	2	2	2	2	2	2	2	2	2	3	2	1	1	2	1	1	1	3	3	2	3	3	1	3	2	1					2		2
915	1	2	68	2	2	2	2	2	2	2	2	2	2	2	2	2	2	2	2	2	3	1	1	1	2	3	3	1	3	3	2	1	2	1	1	3	2					2		2
916	1	1	43	3	2	2	2		2	2		2	2	2	2	2	2	1	2	2	2	2	1	1	1	1	3	1	1	3	2	3	1	2	3	2	2					2		1
917	1	2	47	3	2	1	1	2	1	1	2	1	2	2	1	2	2	1	1	2	3	1	2	1	1	1	1	1	3	3	1	1	2	2	2	3	2					1	15.15	1
918	1	1	43	3	2	2	2	2	2	2	2	2	2	2	2	2	2	2	2	2	3	2	3	1	1	3	3	1	3	3	2	1	3	1	1	2	2					2		2
919	1	2	38	3	1	2	1	2	2	2	1	1	2	2	1	2	2	2	1	2	2	3	1	3	2	1	1	1	3	3	1	1	2	1	2	1	2					1	7.35	1
920	1	2	11	3	2	2	2	2	2	2	2	2	2	2	2	2	2	2	2	2	2	3	3	2	2	1	1	1	3	3	1	1	2	1	2	1	2					2		2
921	1	1	16	3	2	2	2	2	2	2	2	2	2	2	2	2	2	2	2	2	2	2	1	2	2	1	1	1	3	3	1	1	2	1	2	1	2					1	13.45	2
922	1	1	14	3	2	2	2	2	2	2	2	2	2	2	2	2	2	2	2	2	2	3	3	3	2	1	1	1	3	3	1	2	2	1	2	1	2					2		2
923	1	2	68	2	2	2	2	2	2	2	2	2	2	2	2	2	2	2	2	2	3	1	1	1	1	3	1	1	3	1	1	1	2	1	2	3	2					1	61.91	2
924	1	2	45	2	2	2	2	2	2	2	2	2	2		2	2	2	2	2	2	3	2	1	1	2	2	2	1	3	3	1	1	3	1	2	3	2					2		2
925	1	1	47	2	2	2	2	2	2	2	2	2	2	2	2	2	2	2	2	2	3	3	1	1	1	3	1	1	3	3	1	1	3	1	3	3	2					2		2
926	1	2	23	1	2	2	2	2	2	2	1	1	2	2	2	2	2	2	2	2	3	1	1	1	1	2	1	1	3	3	1	1	2	1	2	3	2					2		1
927	1	1	13	2	2	2	2	2	2	2	2	2	2	2	2	2	2	2	2	2	3	3	1	1	1	2	3	1	3	3	1	1	3	1	1	3	2					1	62.3	2
928	1	1	49	1	1	1	1	2	1	2	1	2	1	1	1	2	2	2	1	1	3	1	1	1	2	3	3	1	3	3	1	1	3	2	2	2	2					1	62.3	1
929	1	1	52	1	2	2	2	2	2	2	1	2	2	2	2	2	2	1	1	2	3	1	1	1	2	3	3	1	3	3	1	1	3	1	3	3	1	1	2	2	2	2		1
930	1	2	47	2	2	2	2	2	2	2	2	2	2		2	2	2	2	2	2	3	3	1	1	2	3	3	1	3	3	1	1	2	1	3	3	1	1	2	2	2	2		2
931	1	1	18	1	1	2	1	1	2	2	1	1	2	2	1	1	1	1	1	2	2	1	3	3	1	3	3	1	3	3	1	1	2	2	3	3	1					1	7.1	1
932	1	1	47	1	1	2	1	2	1	1	2	2	2	2	1	2	2	2	1	2	2	3	3	3	2	3	3	3	3	3	1	1	3	1	3	3	1	1	2	2	2	1	3.3	1
933	1	2	45	1	2	2	2	2	2	1	1	2	2	2	1	2	2	1	2	2	3	3	1	1	2	3	3	1	3	3	1	1	2	1	3	3	1	1	2	2	2	2		1
934	1	2	20	1	2	2	1	2	1	2	2	1	2	2	1	2	2	1	2	2	3	3	1	1	2	1	3	1	3	3	1	1	3	2	3	2	1	1	2	2	2	2		1
935	1	2	11	2	2	2	2	2	2	2	2	2	2	2	2	2	2	2	2	2	3	3	1	3	2	1	3	3	3	3	1	1	2	1	3	3	1	1	2	2	2	2		2
936	1	2	41	2	2	2	2	2	2	2	2	2	2	2	2	2	2	2	2	2	3	1	1	1	2	3	1	1	3	1	1	1	3	1	2	3	2					2		2
937	1	1	24	2	2	2	2	2	2	2	2	2	2	2	2	2	2	2	2	2	2	3	1	1	1	3	3	1	3	3	1	1	2	1	2	3	1	1	2	2	2	1	13.75	2
938	1	2	50	2	2	2	2	2	2	2	2	2	2	2	1	2	2	2	2	2	3	3	1	1	2	3	3	1	3	3	2	3	2	1	3	3	1	1	2	2	2	1	8.75	1
939	1	1	57	3	1	2	2	2	2	2	2	2	2	2	1	2		2	2	2	2	3	1	1	2	3	1	1	3	3	2	2	2	1	3	3	1	1	2	2	2	2		1
940	1	1	19	3	2	1	1	2	2	2	1	1	2	2	1	2	2	2	1	2	3	3	1	1	1	2	3	3	3	3	2	1	3	2	3	2	1	1	2	1	2	1	16.89	1
941	1	2	36	1	2	2	2	2	2	2	1	2	2	2	2	2	2	2	1	2	3	1	3	1	2	3	3	1	3	3	1	1	3	1	3	3	2					2		1
942	1	1	37	2	2	2	2	2	2	2	2	2	2	2	2	2	2	2	2	2	1	3	3	3	2	3	3	3	2	2	2	3	1		3	3	2					2		2
943	1	2	22	1	1	1	2	1	1	1	2	1	2	2	1	2	2	1	1	2	3	3	1	1	2	1	1	1	2	3	1	1	3	2	3	3	2					1	62.3	1
944	1	2	42	2	2	2	2	1	2	2	2	2	2	2	1	1	2	2	2	2	3	1	3	1	2	2	1	1	3	3	1	1	3	1	2	3	1	1	2	1	2	2		1
945	1	2	35	2	2	2	2	2	2	2	2	2	2	2	2	2	2	2	2	2	3	1	1	3	2	2	3	1	3	3	1	1	3	2	3	2	1	1	1	1	2	2		2
946	1	2	48	1	2	2	2	2	2	2	2	2	2	2	1	2	2	2	2	2	3	3	1	1	2	3	3	1	3	3	1	1	2	2	3	3	1	1	2	1	2	1	1.14	1
947	1	1	51	1	2	2	1	2	1	1	1	2	2	2	1	2	2	1	1	2	2	3	1	3	2	3	3	1	2	3	1	1	2	2	3	3	1	1	2	2	2	2		1
948	1	1	25	2	2	2	2	2	2	2	2	2	2	2	2	2	2	2	2	2	2	3	1	1	2	3	3	2	2	2	2	2	1	2	3	3	1	1	2	2	2	2		2
949	1	1	24	1	2	1	1	2	1	1	2	1	1	1	1	2	2	2	2	2	1	2	1	3	2	1	2	3	2	3	2	1	2	2	3	3	1	1	2	1	2	1	20.74	1
950	1	1	77	2	2	2	2	2	2	2	2	2	2	2	2	2	2	2	2	2	3	3	1	1	2	3	1	1	3	1	1	1	3	2	3	3	2					2		2
951	1	2	69	2	2	2	2	2	2	2	2	2	2	2	2	2	2	2	2	2	3	1	1	1	2	3	1	1	3	1	1	1	3	1	3	3	2					2		2
952	1	2	36		2	2	2	2	2	2	1	2	2	1	2	2	2	2	1	2	3	1	1	1	2	3	1	1	3	3	2	1	3		2	3	2					2		1
953	1	1	12		2	2	2	2	2	2	2	2	2	2	2	2	1	2	1	2	2	3	1	2	2	1	3	1	3	1	3	1	3	1	1	3	2					2		1
954	1	1	40		2	2	2	2	2	2	2	2	2	2	2	2	2	2	2	2	2	2	2	3	2	1	3	1	3	3	3	1	3		1	3	2					2		2
955	1	2	15		2	2	2	2	2	2	1	2	2	2	2	2	2	2	1	2	3	3	1	1	2	1	2	1	3	3	3	1	3		1	3	2					2		1
956	1	2	30		2	2	1	1	1	1	1	1	2	1	1	1	2	2	1	2	3	1	1	1	2	3	3	1	3	3	1	1	1	1	1	1	2					2		1
957	1	2	58		2	2	2	2	2	2	2	1	2	2	1	2	2	2	1	2	3	1	1	1	2	3	3	1	3	3	1	1	2	1	2	1	2					2		1
958	1	1	34		2	2	2	2	2	2	2	2	2	2	2	2	2	2	2	2	2	3	1	1	2	3	3	1	3	3	1	1	1	2	1	1	2					2		2
959	1	2	49		2	2	2	2	2	2	2	2	2	2	2	2	2	2			3	3	1	1	2	3	1	1	3	3	1	1			3	3	2					2		2
960	1	1	52		2	2	2	2	2	2	2	2	2	2	2	2	2	2	2		3	3	1	1	1	3	3	1	3	3	1	1		2	3	2	2					2		2
961	1	1	26		2	2	2	2	2	2	2	2	2	2	2	2	2	2			3	3	1	1	1	3	3	1	3	3	1	1			3	2	2					2		2
962	1	1	47		2	2	2	2	2	2	2	2	2	2	2	2	2	2	2	2	3	1	1	1	2	3	1	1	3	3	2	1	2	1	1	3						2		2
963	1	2	36		2	2	2	2	2	2	2	2	2	2	1	2	2	2	2	2	3	1	1	1	2	3	1	1	3	3	2	1	2	1	1	3	2					2		1
964	1	2	12		2	2	2	2	2	2	2	2	2	2	2	2	2	2	2	2	3	1	1	1	2	3	1	1	3	3	2	1	2	1	1	3	2					2		2
965	1	2	14		2	2	2	2	2	2	2	2	2	2	2	2	2	2	2	2	3	1	1	1	2	3	1	1	3	3	2	1	2	1	3	3	2					2		2
966	1	1	18		2	2	2	2	2	2	2	1	2	2	2	2	2	2	2	2	2	3	1	3	1	2	1	3	3	3	1	2	2	2	1	2	2					2		1
967	1	2	49		2	2	2	2		2	2	2	2	2	1	2	2	2	2	2	3	3	1	1	2	3	1	1	3	3	1	1	1	2	2	2	2					1	7.23	1
968	1	1	53	2	2	2	2	2	2	2	2	2	2	2	2	2	2	2	2	2	3	3	1	1	1	2	3	1	3	3	1	2	1	2	2	3	2					2		2
969	1	2	19		2	2	2	2	2	2	2	1	2	2	1	2	2	2	2	2	3	3	1	1	2	3	1	1	3	3	1	1	3	2	2	1	2					2		1
970	1	2	53		2	2	2	2	1	2	2	2	2	2		2	2	2	2	2	3	1	1	1	1	3	1	1	3	3	1	1	3	1	2	1	2					2		1
971	1	1	55		2	2	2	2	2	2	2	2		1	2	2	2	2	2	2	3	1	1	1	1	3	1	1	3	2	1	1	3	1	2	1	2					2		1
972	1	2	19		2	2	2	2	2	2	2	2	2	2	2	2	2	2	2	2	2	1	3	1	2	2	3	1	2	2	1	2		2	1	3	2					2		2
973	1	2	48	2	2	2	2	2	2	2	2	2	2	2	2	2	2	2	2	2	1	1	3	1	1	2	1	1	2	3	1	1		2	3	3	2					2		2
974	1	1	50	2	2	2	2	2	2	2	2	2	2	2	2	2	2	2	2	2	2	1	2	1	1	1	2	1	1	3	1	1	3	2	3	1	2					2		2
975	1	1	42		2	2	1	2	2	2	2	2	2	2	1	2	2	1	1	2	3	2	1	1	1	3	3	1	2	2	1	3	3	1	3	2	2					2		1
976	1	2	64		2	2	1	1	1	2	1	1	2	2	1	2	1	2	2	2	2	2	3	3	1	1	3	1	1	1	2	3	2	2	1	2	2					1	1.72	1
977	1	1	68	2	2	2	2	2	1	2	1	2	2	2	2	2	2	2	2	2	2	2	3	1	1	3	3	3	2	2	2	2	2	2	2	2	2					2		1
978	1	2	36	2	2	2	2	2	2	2	2	1	2	2	1	2	2	1	2	2	3	3	1	1	2	2	1	1	3	3	1	1	3	1	2	3	2					2		1
979	1	1	39	2	2	2	2	2	2	2	2	2	2	2	1	2	2	1	2	2	3	3	1	1	2	3	1	1	3	3	1	1	3	1	3	2	2					1	62.3	1
980	1	2	36	2	2	2	2	2	2	2	1	1	2	2	1	2	2	2	2	2	3	3	1	1	2	3	1	1	3	2	1	1	3	1	2	2	2					1	1.62	1
981	1	1	7	2	2	2	2	2	2	2	2	2	2	2	2	2	2	2	2	2	2	1	1	1	1	1	1	1	3	3	1	1	2	1	2	2	2					1	4.31	2
982	1	1	42	2	2	2	2	2	2	2	2	2	2	2	2	2	2	2	2	2	3	1	1	1	2	3	2	1	3	3	1	1	1	1	3	3	2					2		2
983	1	2	37	2	2	2	2	2	2	2	2	2	2	2	2	2	2	2	2	2	3	1	1	1	2	2	1	1	3	1	1	1	2	2	2	2	2					2		2
984	1	1	13	2	2	2	2	2	2	2	2	2	2	2	2	2	2	2	2	2	3	1	1	1	2	2	1	1	3	1	1	1	2	2	2	2	2					2		2
985	1	2	16	2	2	2	2	2	2	2	2	2	2	2	2	2	2	2	2	2	3	1	1	1	2	2	1	1	3	1	1	3	3	1	1	3	2					2		2
986	1	2	5																																							1	8.32
987	1	1	40	2	2	2	2	2	2	2	2	2	2	2	2	2	2	2	2	2	2	3	1	3	1	3	3	1	3	3	1	3	3	2	3	2	2					2		2
988	1	2	73	2	2	2	2	2	2	2	2	2	2	2	2	2	2	2	2	2	2	3	1	2	1	3	3	1	3	3	1	3	3	2	3	3	2					2		2
989	1	2	31	2	2	2	2	2	2	2	2	2	2	2	2	2	2	2	2	2	2	3	1	3	1	3	3	1	3	3	1	3	3	2	3	2	2					2		2
990	1	1	19	2	2	2	2	2	2	2	2	2	2	2	2	2	2	2	2	2	3	1	1	1	2	3	3	1	3	2	1	2	2	1	2	2	2					1	3.27	2
991	1	2	55	2	2	2	2	2	2	2	2	1	2	1	1	2	1	2	1	2	3	1	1	1	2	2	3	1	3	1	1	1	2	1	3	3	2					2		1
992	1	1	63	2	2	2	2	2	2	2	2	2	2	1	2	2	1	2	1	1	3	1	1	1	2	2	1	1	3	3	1	1	3	1	3	3	2					1	17.9	1
993	1	2	50		2	2	2	2	2	2	2	2	2	2	2	2	2	2	2	2	3	1	1	1	2	3	1	1	3	2	1	1	3	1	2	3	2					2		2
994	1	1	75	2	2	2	2	2	2	2	2	2	2	2	2	2	2	2	2	2	2	3	3	1	1	3	1	1	3	3	1	1		1	2	2	2					2		2
995	1	2	73		2	2	2	2	2	2	2	2	2	2	2	2	2	2	2	2	3	1	1	1	1	3	1	1	3	3	2	1		1	2	3	2					2		2
996	1	2	13		2	2	2	2	2	2	2	2	2	2	2	2	2	2	2	2	3	1	1	1	1	3	1	1	3	1	1	1	3	1			2					2		2
997	1	2	36		2	2	2	2	2	2	2	2	2	2	2	2	2	2	2	2	3	1	1	1	1	3	1	1	3	1	1	1	3	1	2	2	2					2		2
998	1	1	43		2	2	2	2	2	2	2	2	2	2	2	2	2	2	2	2	3	1	1	1	1	3	1	1	3	1	1	1	2	1	2	2	2					2		2
999	1	2	55		2	2	2	2	2	2	2	2	2	2	2	2	2	2	2	2	3	1	1	1	2	3	3	1	3	2	3	1		1	2	2	2					2		2
1000	1	2	28	2	2	2	2	2	2	2	2	2	2	2	2	2	2	2	2	2	3	2	1	1	2	3	3	1	3	2	1	1	2	1	2	2	2					1	19.63	2
1001	1	2	32	2	2	2	2	2	2	2	2	2	2	2	2	2	2	2	2	2	3	2	1	1	2	3	3	1	3	3	1	1	3	1	3	2	2					2		2
1002	1	2	32	1	1	1	1	2	1	1	1	1	1	1	1	2	2	2	1	2	2	1	1	1	2	1	3	1	3	3	1	1	3	1	3	3	2					1	61.91	1
1003	1	2	29	2	2	2	2	2	2	2	2	2	2	2	2	2	2	2	2	2	3	1	1	1	2	3	1	1	3	1	1	1	2	1	1	2	2					2		2
1004	1	2	32	1	2	2	2	2	2	2	2	1	2	2	2	2	2	2	2	2	2	1	1	1	2	3	1	1	3	1	1	2	2	1	2	2	2					2		1
1005	1	2	47	2	2	2	2	2	2	2	2	2	2	2	2	2	2	2	2	2	2	1	1	1	2	2	1	1	3	1	1	2	2	1	2	2	2					2		2
1006	1	1	63	2	2	2	2	2	2	2	2	2	2	2	2	2	2	2	2	2	3	3	1	1	2	1	3	1	3	3	1	1	3	2	2	3	2					2		2
1007	1	2	58	2	2	2	2	2	2	2	2	2	2	2	2	2	2	2	2	2	3	1	1	1	2	3	1	1	3	3	1	1	3	2	3	3	2					2		2
1008	1	2	26	2	2	2	2	2	2	2	2	2	2	2	2	2	2	2	2	2	3	1	1	1	1	1	1	1	3	3	1	1	3	2	3	3	2					2		2
1009	1	2	27	2	2	2	2	2	2	2	2	2	2	2	2	2	2	2	2	2	3	1	1	1	1	1	1	1	3	3	1	1	3	2	2	3	2					2		2
1010	1	2	10	2	2	2	2	2	2	2	2	2	2	2	2	2	2	2	2	2	2	1	1	1	1	2	1	3	3	3	1	1	3	2	1	1	2	2	2	2	2	2		2
1011	1	2	39	2	2	2	2	2	2	2	2	2	2	2	2	2	2	2	2	2	3	1	1	1	2	2	1	1	3	3	1	1	3	2	2	1	2					2		2
1012	1	1	42	2	2	2	2	2	2	2	2	2	2	2	2	2	2	2	2	2	3	1	3	1	1	3	3	3	3	3	1	1	3	2	2	2	2					1	21.31	2
1013	1	1	25	2	2	2	2	2	2	2	2	2	2	2	2	2	2	2	2	2	3	1	1	1	2	3	1	1	3	3	1	1	3	2	1	1	2					2		2
1014	1	2	53	2	2	2	2	2	2	2	2	2	2	2	2	2	2	2	2	2	2	1	1	1	2	3	3	3	3	3	1	1	3	2	2	3	1	2	2	2	2	2		2
1015	1	1	29	1	1	2	2	2	2	2	2	2	2	2	2	2	2	1	1	2	3	3	3	3	1	1	3	3	3	3	1	1	3	2	3	3	1	1	2	2	2	2		1
1016	1	1	61	1	1	2	2	2	2	2	2	1	1	2	2	2	1	1	1	2	3	1	1	1	2	3	3	3	3	3	1	1	3	2	3	3	2					2		1
1017	1	2	46	2	2	2	2	2	2	2	2	2	2	2	2	2	2	2	2	2	2	1	3	1	2	3	1	1	3	3	1	1	1	1	3	3	2					2		2
1018	1	1	17	1	2	2	1	2	1	1	1	1	2	2	1	2	2	2	2	2	2	2	1	1	1	3	2	1	2	3	1	1	3	2	3	3	2					2		1
1019	1	2	35	2	2	2	2	2	2	2	2	2	2	2	2	2	2	2	2	2	2	3	1	1	2	2	1	1	3	3	1	3	3	1	2	3	2					1	5.5	2
1020	1	1	31	2	2	2	2	2	2	2	2	2	2	2	2	2	2	2	2	2	2	3	1	1	2	3	1	1	3	3	1	1	3	1	3	2	2					1	18.4	2
1021	1	1	60	2	2	2	2	2	2	2	2	2	2	2	2	2	2	2	2	2	3	1	3	1	2	3	1	1	3	3	3	1	3	1	3	2	2					1	61.72	2
1022	1	2	57	2	2	2	2	2	2	2	2	2	2	2	2	2	2	2	2	2	2	3	1	1	2	2	1	1	3	1	2	3	3	1	1	3	2					1	61.72	2
1023	1	2	34	1	2	2	2	1	2	2	2	1	2	2	1	2	2	2	2	2	2	3	1	1	2	3	1	1	3	3	1	1	3	1	3	3	2					2		1
1024	1	2	7	2	2	2	2	2	2	2	2	2	2	2	2	2	2	2	2	2	3	1	1	1	2	2	1	1	3	3	1	3	3	1	3	3	2					1	6.79	2
1025	1	1	4	2	2	2	2	2	2	2	2	2	2	2	2	2	2	2	2	2	3	1	1	1	2	1	3	3	3	3	1	2	3	2	1	2	2					1	4.54	2
1026	1	1	57	2	1	2	2	2	2	2	2	2	2	2	2	2	2	2	2	2	3	1	1	1	2	2	1	1	3	3	1	1	3	2	3	3	2					1	10.57	1
1027	1	2	78	1	2	1	2	1	1	2	1	2	1	1	2	1	1	2	1	2	2	1	2	3	1	2	3	1	3	2	3	2	2	2	2	2	2					1	3.73	1
1028	1	2	53	2	2	2	2	2	1	2	2	2	2	2	1	2	2	2	2	2	3	1	1	1	2	2	1	1	3	2	2	2	3	1	1	3	2					1	61.72	1
1029	1	1	40	2	2	2	2	2	2	2	2	2	2	2	2	2	2	2	2	2	2	1	3	1	1	3	1	1	3	3	1	3	3	1	1	2	2					1	61.72	2
1030	1	1	45	2	1	2	2	2	2	2	2	1	2	2	2	2	2	2	2	2	3	3	1	1	1	1	3	1	3	3	3	3	3	2	3	1	2					2		1
1031	1	1	73	2	2	2	2	2	2	2	2	2	2	2	2	2	2	2	2	2	3	1	1	1	1	1	2	1	3	1	2	3	3	1	1	2	2					2		2
1032	1	2	70	2	2	2	2	2	2	2	2	2	2	2	2	2	2	2	2	2	3	1	1	1	1	3	1	1	3	3	3	3	3	1	2	3	2					2		2
1033	1	1	37	2	2	2	2	2	2	2	2	2	2	2	2	2	2	2	2	2	3	2	1	1	2	3	1	1	3	3	1	3	3	1	2	2	2					2		2
1034	1	2	34	2	2	1	1	2	1	1	1	2	1	1	1	2	2	2	1	2	3	1	1	1	1	3	1	1	3	3	1	3	3	1	2	3	2					1	61.72	1
1035	1	1	35	2	2	2	2	2	2	2	2	2	2	2	2	2	2	2	2	2	3	3	3	1	2	2	1	1	3	3	1	1	2	1	3	3	1	1	2	1	2	2		2
1036	1	2	29	2	2	2	2	2	2	2	2	1	2	2	1	2	2	1	2	2	2	3	1	1	2	1	1	1	3	3	3	2	2	2	1	2	1	1	2	2	2	2		1
1037	1	2	52	2	2	2	2	2	2	2	2	2	2	2	2	2	2	2	2	2	2	1	1	1	2	3	1	1	3	2	1	3	1	1	2	2	2					2		2
1038	1	1	52	2	2	2	2	2	2	2	2	2	2	2	2	2	2	2	2	2	1	2	3	1	2	1	1	1	1	1	1	1	2	2	3	1	2					2		2
1039	1	1	25	2	2	2	2	2	2	1	1	1	2	2	1	2	2	2	2	2	3	2	3	1	2	2	3	1	3	3	2	2	2	2	1	1	1	1	2	2	2	2		1
1040	1	2	36	1	1	1	2	2	1	2	1	1	2	2	1	2	2	2	1	2	3	3	1	1	2	3	3	1	3	3	1	1	2	1	3	3	1	1	2	1	2	1	61.91	1
1041	1	1	34	3	2	2	2	2	2	2	1	1	2	2	1	2	2	2	2	2	2	3	3	3	2	1	2	1	3	3	1	1	2	1	3	3	1	1	2	1	2	1	13.99	1
1042	1	2	59	1	1	2	2	1	1	1	2	2	1	1	1	1	1	1	1	2	3	1	1	1	2	2	1	1	3	3	1	1	3	1	3	3	1	1	2	1	2	1	61.91	1
1043	1	1	70	1	1	2	2	2	1	2	1	1	2	2	1	2	1	1	1	2	2	3	1	2	2	3	3	3	3	3	1	1	2	1	3	3	1		2	1	2	1	61.91	1
1044	1	2	57	1	1	1	2	1	1	2	2	2	2	2	1	1	1	1	1	2	3	1	1	1	2	1	1	1	3	3	3	1	1	1	3	3	1	1	2	2	2	1	61.91	1
1045	1	1	52	1	1	2	1	1	1	1	1	2	1	1	1	2	2	2	1	1	3	3	3	3	1	3	3	1	3	3	1	3	2	2	3	2	1	1	2	2	2	1	61.91	1
1046	1	1	40	3	2	1	2	1	1	2	1	2	1	1	1	1	2	2	1	2	3	3	1	1	1	2	1	1	3	3	3	1	3	1	2	3	2					2		1
1047	1	2	59	2	2	2	2	2	2	2	2	2	2	2	2	2	2	2	2	2	2	1	1	1	2	3	1	1	3	1	1	3	3	2	2	3	1	2	2	2	2	1	16.35	2
1048	1	1	36	3	1	2	2	2	2	2	2	2	2	2	2	2	2	2	1	2	2	3	1	1	2	3	1	1	3	1	1	3	3	2	2	3	1	2	2	1	2	1	16.58	1
1049	1	1	62	2	2	2	2	2	2	2	2	2	2	2	2	2	2	2	2	2	2	3	3	1	2	2	1	1	3	1	1	1	3	1	2	3	1	1	2	1	2	1	10.15	2
1050	1	2	36	2	2	2	2	2	2	2	2	2	2	2	2	2	2	2	2	2	3	3	1	1	2	3	1	1	3	3	2	1	2	2	2	3	2					2		2
1051	1	1	35	1	2	2	2	2	2	1	2	2	2	2	2	2	2	2	1	2	3	1	1	1	2	3	1	1	3	3	1	3	2	1	3	3	2					2		1
1052	1	1	33	2	2	2	2	2	2	2	2	2	2	2	2	2	2	2	2	2	3	2	1	1	1	3	3	1	3	2	2	1	2	2	2	3	2					2		2
1053	1	2	26	3	2	1	2	1	1	2	2	1	2	2	1	1	1	1	2	2	3	2	1	1	2	2	3	1	3	3	3	1	2	2	2	3	2					1	61.91	1
1054	1	1	39	1	1	1	1	2	1	2	2	2	2	1	1	1	2	1	1	2	3	3	1	1	2	3	1	3	3	3	1	1	3	2	2	3	1	1	2	2	2	1	61.91	1
1055	1	2	40	1	1	1	1	1	1	2	1	2	2	1	1	1	1	1	2	2	3	1	1	1	2	1	1	1	3	3	1	1	3	2	2	3	1	2	2	2	2	1	12.93	1
1056	1	1	59	2	2	2	2	2	2	2	2	2	2	2	2	2	2	2	2	2	3	2	1	1	1	1	3	1	3	3	1	1	2	2	3	3	2					2		2
1057	1	2	47	1	2	2	2	1	1	2	2	2	2	2	2	1	1	1	1	2	3	3	1	1	2	3	3	1	3	3	2	1	2	1	3	3	2					2		1
1058	1	2	18	3	2	2	2	1	1	2	2	1	1	2	1	1	1	1	2	2	2	2	1	1	2	1	3	1	2	3	1	3	1	2	3	3	2					2		1
1059	1	2	25	1	2	2	2	1	2	2	2	1	2	2	1	1	1	1	2	2	1	2	1	1	2	1	3	1	3	3	2	1	1	2	3	3	2					2		1
1060	1	2	54	1	2	2	2	1	1	2	2	2	1	2	1	1	2	2	2	2	2	2	1	1	2	3	3	1	3	3	2	1	2	2	2	2	1	1	2	2	2	1	61.91	1
1061	1	1	59	3	1	1	2	1	1	1	1	2	2	1	2	1	1	1	1	2	2	1	1	1	2	1	3	1	3	3	1	1	3	1	3	1	2					1	19.08	1
1062	1	2	54	3	2	2	2	2	1	1	1	1	2	2	1	2	2	2	2	2	3	3	1	1	1	2	1	1	3	3	3	1	1	2	3	3	2					2		1
1063	1	2	58	2	2	2	2	2	2	2	2	2	2	2	2	2	2	2	2	2	3	1	1	1	2	3	1	1	3	3	3	1	1	2	2	3	2					2		2
1064	1	2	46	1	2	2	1	2	1	2	1	1	2	2	1	2	2	1	1	2	2	3	1	1	1	3	1	1	3	3	1	1	2	2	2	3	1	1	1	2	2	2		1
1065	1	1	18	1	2	2	1	1	1	2	1	1	2	2	1	2	2	1	2	2	2	3	1	1	1	1	1	1	3	3	2	2	2	1	2	2	1	2	2	2	2	2		1
1066	1	1	24	1	2	1	2	2	2	2	2	2	2	2	2	2	2	2	2	2	2	3	1	1	1	1	1	1	2	3	1	3	1	2	2	2	1	1	2	1	2	1	61.91	1
1067	1	2	44	3	1	2	1	2	1	1	1	1	2	2	1	2	2	2	2	2	2	2	1	1	2	1	1	1	3	3	2	1	2	2	3	3	2					2		1
1068	1	1	32	1	2	2	2	2	2	2	1	1	1	2	2	2	2	2	2	2	2	3	1	3	2	1	3	1	3	3	3	1	2	2	2	1	1	1	2	2	2	1	6.79	1
1069	1	1	56	2	2	2	2	2	2	2	2	2	2	2	2	2	2	2	2	2	2	3	1	1	1	1	3	1	2	1	3	3	1	2	2	2	1	1	2	1	2	1	61.91	2
1070	1	2	23	1	2	1	2	2	2	2	1	2	2	2	1	2	2	2	2	2	2	3	3	1	2	1	2	1	3	3	1	1	1	2	3	3	1	1	2	2	2	1	12.53	1
1071	1	1	62	2	2	2	2	2	2	2	2	2	2	2	2	2	2	2	2	2	2	3	2	1	2	2	3	1	3	2	3	3	3	2	3	3	1	1	2	1	2	1	61.91	2
1072	1	2	26	1	2	2	2	1	1	2	2	2	2	2	1	2	2	1	1	2	2	3	3	3	2	1	1	1	3	3	2	1	3	2	3	2	1	1	2	1	2	1	61.91	1
1073	1	2	51	3	2	2	2	2	1	2	2	2	2	2	2	1	2	2	2	2	1	3	1	3	1	2	1	1	3	3	1	1	2	1	2	3	1	1	2	1	2	1	11.98	1
1074	1	2	20	3	1	1	1	2	2	1	2	2	1	1	1	2	2	2	2	2	3	3	1	1	1	2	1	1	3	1	3	1	1	2	1	1	2					1	61.91	1
1075	1	2	37	2	2	2	2	2	2	2	2	2	2	2	2	2	2	2	2	2	1	2	1	3	1	1	3	1	1	3	1	2	1	2	3	3	1	2	2	2	2	2		2
1076	1	1	48	1	2	2	2	2	1	2	1	2	2	2	1	2	2	2	2	2	3	1	3	1	2	2	3	1	3	3	1	1	3	2	1	3	1	1	2	1	2	1	61.91	1
1077	1	2	21	1	2	1	2	2	1	2	1	2	1	2	1	2	2	2	2	2	3	1	3	1	2	3	1	1	3	3	1	1	3	1	3	3	1	1	2	2	2	1	19.76	1
1078	1	1	17	1	2	2	2	2	2	2	1	1	2	2	2	2	1	1	2	2	3	3	1	3	2	1	3	1	3	3	1	1	3	1	2	3	1	1	2	2	2	1	61.91	1
1079	1	2	42	3	2	1	1	2	1	2	2	2	2	2	1	2	1	1	2	2	3	3	1	1	2	1	1	1	3	3	1	1	3	1	3	3	1	2	2	2	2	1	16.94	1
1080	1	1	44	3	1	1	1	1	1	1	1	1	1	1	1	1	1	1	1	1	3	1	1	1	2	1	1	1	3	3	1	1	3	1	3	3	1	1	2	2	2	1	61.91	1
1081	1	1	20	3	2	2	1	1	2	2	2	1	2	2	1	2	2	2	1	2	3	3	1	3	2	2	1	1	3	2	1	1	2	1	3	3	1	1	2	2	2	1	61.91	1
1082	1	2	58	1	1	1	1	1	1	1	2	2	1	1	1	1	1	1	1	2	3	1	1	1	2	3	1	1	3	3	1	1	3	1	2	3	1	1	2	1	2	1	19.7	1
1083	1	1	55	1	2	1	2	2	1	1	1	1	1	2	2	2	1	2	2	2	3	3	1	1	2	3	1	1	3	3	1	2	2	1	2	3	1	1	2	2	2	1	61.91	1
1084	1	2	60	1	2	1	1	1	1	1	2	2	2	2	1	1	1	2	1	2	3	2	1	1	1	3	1	1	3	3	1	2	1	1	3	3	2					1	61.91	1
1085	1	1	14	2	2	2	2	2	2	2	2	1	2	2	2	2	2	2	2	2	3	1	1	3	1	3	1	1	3	3	1	1	3	1	2	3	1	1	2	2	2	2		1
1086	1	1	39	1	1	1	1	1	1	2	2	2	2	2	1	2	2	1	1	2	2	1	1	1	2	1	1	1	3	1	1	1	1	2	3	3	2					1	15.88	1
1087	2	1	51	1	1	1	2	2	2	1	1	2	2	2	1	2	2	2	1	2	3	1	1	1	2	1	1	1	3	3	1	3	2	2	3	3	1	2	2	1	2	1	61.91	1
1088	2	2	23	1	1	2	2	2	2	2	2	2	2	2	1	2	2	2	1	2	3	1	1	1	1	1	1	1	3	1	1	1	3	2	1	3	1	1	2	1	2	1	13.97	1
1089	2	2	51	2	2	2	2	2	2	2	2	2	2	2	2	2	2	2	2	2	3	1	3	3	2	1	3	1	2	1	3	2	2	2	1	2	1	1	2	1	2	2		2
1090	2	1	49	1	2	2	2	2	2	1	2	2	2	2	1	2	2	2	2	2	1	1	1	1	2	1	3	1	3	2	3	3	3	2	3	2	1	1	2	1	2	1	7.97	1
1091	2	1	40	3	2	2	1	1	2	2	2	2	2	2	2	1	2	2	2	2	2	3	1	1	2	1	1	1	3	3	1	1	2	1	3	3	2					2		1
1092	2	2	56	2	2	2	2	2	2	2	2	2	2	2	2	2	2	2	2	2	3	3	1	1	2	3	1	1	3	3	1	3	3	2	3	3	2					2		2
1093	2	2	62	3	2	2	2	2	2	2	2	2	2	2	2	2	2	2	2	2	2	3	1	1	2	2	3	1	3	3	2	1	3	1	3	2	1	1	2	2	2	2		2
1094	2	1	57	2	2	2	2	2	2	2	2	2	2	2	2	2	2	2	2	2	3	1	1	1	2	3	1	1	3	3	1	3	3	1	3	3	2					2		2
1095	2	1	18	1	2	1	1	1	2	2	2	2	2	2	1	1	1	1	1	2	3	1	1	1	2	1	1	1	3	3	2	3	3	1	3	2	2					2		1
1096	2	1	41	1	1	2	1	1	1	1	2	1	2	1	1	1	2	2	1	2	3	1	1	1	2	1	1	1	3	2	1	1	2	1	1	3	1	1	2	2	2	1	61.91	1
1097	2	2	18	1	1	2	2	2	2	2	2	2	2	2	1	2	2	2	2	2	3	1	1	1	2	1	1	1	3	2	1	1	2	1	1	3	1	1	2	2	2	1	61.91	1
1098	2	2	15	1	2	2	2	2	2	2	1	1	2	2	1	2	2	2	2	2	3	1	1	1	2	1	1	1	3	2	3	1	2	2	1	3	1	1	2	2	2	1	62.3	1
1099	2	2	39	1	2	2	2	1	1	1	1	1	1	1	1	1	1	1	2	2	3	1	1	1	2	1	1	1	3	2	1	1	2	1	1	3	1	1	2	2	2	1	62.3	1
1100	2	1	11	1	2	2	2	2	2	2	1	1	2	2	2	2	2	2	2	2	3	1	1	1	2	1	1	1	3	2	1	1	2	1	1	3	1	1	2	2	2	1	62.3	1
1101	2	1	40	2	2	2	1	1	1	1	2	2	1	2	2	2	2	1	1	1	2	1	1	1	1	1	1	1	3	3	1	1	2	2	2	2	1	1	2	1	2	1	62.3	1
1102	2	1	64	1	1	1	1	1	1	1	1	1	1	1	1	1	2	1	1	2	2	1	1	1	1		3	1	3	3	1	1	3	2	2	2	1	1	1	1	2	1	62.3	1
1103	2	2	15	1	2	2	1	2	2	1	2	1	2	2	2	2	1	2	2	2	3	3	1	1	1	3	3	3	2	2	1	3	3	2	2	2	1	1	2	2	2	1	62.3	1
1104	2	2	43	1	2	2	2	2	2	1	2	1	2	2	1	2	2	2	2	2	3	1	1	1	2	3	1	3	3	3	1	1	3	2	3	1	1	1	2	2	2	1	62.3	1
1105	2	1	50	1	2	2	1	2	2	1	2	1	2	2	1	2	2	2	2	2	3	3	1	1	1	3	1	3	3	3	1	3	3	2	3	3	1	1	2	2	2	1	62.3	1
1106	2	1	20	1	2	2	2	2	2	1	2	1	2	2	1	2	2	2	2	2	3	3	1	1	1	3	3	3	3	2	1	1	3	2	3	2	1	2	2	2	2	1	15.62	1
1107	2	2	30	1	2	2	2	2	2	2	2	1	2	2	1	2	2	2	2	2	3	1	3	1	2	2	3	1	3	3	1	3	3	2	2	3	2					2		1
1108	2	2	28	1	2	2	2	2	2	1	1	2	2	2	1	2	2	2	1	2	3	1	3	1	2	3	3	1	3	3	1	3	3	1	2	3	2					2		1
1109	2	1	50	2	2	2	2	2	2	2	2	2	2	2	2	2	2	2	2	2	3	1	1	1	2	2	3	3	3	3	1	1	3	2	2	3	1	1	2	1	2	2		2
1110	2	2	43	1	2	2	2	2	1	2	2	1	2	2	1	2	2	2	2	2	3	1	1	1	2	2	1	1	3	3	1	3	3	2	3	3	2					1	9.21	1
1111	2	1	47	1	2	2	1	2	1	2	2	2	2	2	2	2	1	2	1	2	3	1	1	1	1	2	3	3	3	3	1	1	3	2	2	3	1	1	2	1	2	2		1
1112	2	2	48	2	2	2	2	2	2	2	2	2	2	2	2	2	2	2	2	2	3	1	1	1	1	2	3	3	3	3	1	1	3	2	2	3	1	1	2	1	2	1	62.3	2
1113	2	2	72	1	2	2	2	2	2	1	1	2	2	2	2	2	2	2	2	2	3	1	1	1	1	3	1	3	3	3	1	1	3	2	2	3	1	1	2	1	2	2		1
1114	2	1	72	1	2	2	2	2	2	1	1	2	2	2	2	2	2	2	2	2	3	1	1	1	1	2	1	3	3	3	1	1	3	2	2	3	1	1	2	1	2	2		1
1115	2	1	5	2	2	2	2	2	2	2	2	2	2	2	2	2	2	2	2	2	3	1	1	1	1	1	1	1	3	3	1	1	2	1	2	3	1	1	1	1	2	1	62.3	2
1116	2	2	9	2	2	2	2	2	2	2	2	2	2	2	2	2	2	2	2	2	3	1	1	1	1	2	1	1	3	3	1	1	2	1	2	3	1	1	1	1	2	1	18.85	2
1117	2	2	7	2	2	2	2	2	2	2	2	2	2	2	2	2	2	2	2	2	3	1	1	1	1	3	1	1	3	3	1	1	2	1	3	2	1	1	1	1	2	1	62.3	2
1118	2	2	36	1	2	2	2	1	1	1	1	2	1	1	1	1	1	1	1	2	3	1	1	1	2	3	1	1	3	3	1	1	2	1	3	2	1	1	1	1	2	1	62.3	1
1119	2	2	65	3	2	1	2	2	2	2	1	1	2	2	1	2	2	2	2	2	2	1	1	1	2	2	1	1	3	3	3	1	1	2	2	3	1	1	2	2	2	1	62.3	1
1120	2	1	46	1	2	2	2	2	2	1	2	2	2	2	2	2	2	2	2	2	2	1	1	1	2	1	3	1	3	3	1	1	2	2	3	3	1	1	2	1	2	1	18.17	1
1121	2	2	44	1	2	1	1	1	1	1	2	2	2	2	2	2	2	1	1	2	2	1	1	1	2	1	3	1	3	3	1	1	2	2	3	3	1	1	2	1	2	1	9.74	1
1122	2	1	14	1	2	2	2	2	2	1	2	2	2	2	2	2	2	2	2	2	2	1	1	1	2	1	3	1	3	3	1	1	2	2	1	2	2	2	2	2	2	2		1
1123	2	2	61	1	2	1	2	1	1	2	2	2	2	2	1	2	1	1	1	2	3	3	1	1	1	2	1	1	3	3	1	1	2	1	2	2	1	1	1	1	2	1	62.3	1
1124	2	2	20	1	2	1	2	2	2	1	1	1	2	2	1	2	2	2	1	2	3	1	1	1	2	2	3	3	3	3	1	1	3	2	2	3	1	1	2	1	1	2		1
1125	2	2	53	3	1	2	1	1	1	1	1	1	1	1	2	1	1	1	1	1	3	1	1	1	1	1	1	1	3	3	3	1	2	1	2	3	1	1	1	1	2	1	62.3	1
1126	2	1	55	1	1	1	1	1	1	1	1	1	1	1	1	1	2	2		1	3	1	1	1	1	1	1	1	3	3	1	1	2	1	2	3	1	1	1	1	2	1	62.3	1
1127	2	2	76	2	2	2	2	2	2	2	2	2	2	2	2	2	2	2	2	2	3	1	3	1	1	2	3	1	3	2	1	2	3	2	2	3	2					2		2
1128	2	2	52	2	2	2	2	2	2	2	2	2	2	2	2	2	2	2	2	2	3	1	3	1	1	2	3	1	3	2	1	2	3	2	2	3	2					2		2
1129	2	1	30	2	2	2	2	2	2	2	2	2	2	2	2	2	2	2	2	2	3	1	3	1	1	3	1	1	3	2	1	2	3	2	2	3	2					2		2
1130	2	1	20	1	1	1	2	2	1	1	1	1	1	2	2	2	2	1	1	1	2	2	3	2	1	2	1	1	3	3	1	1	3	2	3	3	1	1	1	1	2	1	62.3	1
1131	2	2	43	2	2	2	2	2	2	2	2	1	1	2	1	2	2	2	2	2	2	3	1	1	2	3	3	1	3	3	1	1	2	1	3	2	2					2		1
1132	2	1	19	2	2	2	2	2	2	2	2	2	2	2	2	2	2	2	2	2	2	3	3	3	1	3	3	3	3	3	1	1	2	2	3	1	2					2		2
1133	2	2	50	3	2	2	2	2	2	2	2	1	2	2	2	2	2	2	2	2	3	3	1	3	2	3	3	1	3	2	1	3	2	2	3	3	2					2		1
1134	2	1	50	3	2	2	2	2	2	2	2	2	2	2	2	2	2	2	2	2	1	3	3	3	1	1	3	3	3	2	2	3	3	2	3	2	2					1	4.36	2
1135	2	2	76	3	2	2	2	2	2	2	2	2	2	2	2	2	2	2	2	2	2	1	1	1	2	3	3	1	3	3	2	3	3	2	3	3	2					2		2
1136	2	2	31	2	2	2	2	2	2	1	2	2	2	2	2	2	2	2	2	2	3	1	3	1	2	3	3	1	3	3	1	1	2	1	3	3	2					2		1
1137	2	1	40	2	2	2	2	2	2	2	2	1	2	2	2	2	2	2	2	2	3	1	3	1	2	3	3	1	3	3	1	1	2	1	3	3	2					2		1
1138	2	1	63	2	2	2	2	2	2	2	2	2	2	2	1	2	2	1	2	2	3	1	1	1	2	3	3	3	3	3	3	1	3	1	3	3	2					2		1
1139	2	2	62	1	2	2	1	2	2	1	1	1	2	2	1	2	2	2	2	2	3	1	3	1	2	3	3	3	3	3	1	1	3	1	3	3	2					2		1
1140	2	2	60		2	2	2	2	2	2	2	2	2	2	2	2	2	2	2	2	2	3	1	1	2	2	1	1	3	1	1	1	3	2	3	3	2					2		2
1141	2	1	64		2	2	2	2	2	2	1	1	2	2	1	2	2	2	2	2	2	1	1	1	2	2	3	1	3	3	1	3	3	2	1	3	2					2		1
1142	2	2	25		2	2	2	2	2	2	2	2	2	2	2	2	2	2	2	2	3	1	1	1	2	3	1	1	3	3	2	1	3	1	3	2	2					2		2
1143	2	1	54		2	2	2	2	2	2	2	2	2	2	2	2	2	2	2	2	3	1	1	1	2	3	1	1	3	3	2	1	3	1	2	2	2					2		2
1144	2	2	20		2	2	2	2	2	2	2	2	2	2	2	2	2	2	2	2	3	1	1	1	2	3	1	1	3	3	2	1	3	1	2	2						2		2
1145	3	2	46		2	2	2	2	2	2	2	2	2	2	2	2	2	2	2	2	3	1	1	1	2	3	1	1	3	3	2	1	3	1	2	2	2					2		2
1146	3	1	58		2	2	2	2	2	2	2	2	2	2	2	2	2	2	2	2	3	3	1	1	2	3	3	1	3	3	1	1	3	1	2	2	2					2		2
1147	3	2	53		1	2	1	2	2	2	2	2	2	2	2	2	2	2	1	2	3	3	1	1	2	3	1	1	3	3	1	1	3	1	2	2	2					1	12.81	1
1148	3	2	34		2	2	2	2	2	1	2	2	2	2	2	2	2	2	2	2	3	3	1	1	2	3	1	1	3	3	1	1	3	1	1	2	2					2		1
1149	3	2	26		2	2	2	2	2	2	2	1	2	2	2	2	2	2	2	2	2	1	3	3	2	3	3	1	3	2	3	1	2	2	1	2	2					2		1
1150	3	2	51	1	2	2	2	2	2	2	2	1	2	2	2	2	2	2	2	2	3	2	1	1	2	1	1	1	3	3	1	1	1	1	3	2	1	1	2	1	2	2		1
1151	3	1	70		1	2	2	2	2	2	2	1	2	1	2	2	2	2	1	2	1	3	1	1	1	1	1	1	3	3	3	3	3		2	3	1	1	1	1	2	1	61.53	1
1152	3	2	41		2	2	2	2	2	2	1	1	2	2	1	2	2	2	2	2	3	1	1	1	1	3	1	1	3	3	1	1	3	1	2	3	1	1	1	1	2	2		1
1153	3	1	40		2	2	2	2	2	2	2	2	2	2	2	2	2	2	2	2	2	3	1	1	1	2	1	1	3	2	1	1	1		1	3	1	1	1	1	2	1	61.53	2
1154	3	2	64		2	1	2	2	1	2	2	2	2	2	2	2	1	2	1	1	3	1	3	1	1	3	1	1	3	3	1	1	3	1	2	2	1	1	2	2		1	61.53	1
1155	3	2	62	2	2	2	2	2	2	2	2	2	2	2	2	2	2	2	2	2	3	1	1	1	2	1	3	1	3	3	1	1	2			3	1	1	2	1	2	1	61.53	2
1156	3	1	44		2	2	2	2	2	2	2	2	2	2	2	2	2	2	2	2	3	1	3	1	1	3	3	1	2	3	1	1	3		2	1	1	1	1	1	2	2		2
1157	3	1	33		2	2	2	2	2	2	1	2	2	2	1	2	2	2	2	2	3	3	3	1	2	3	3	1	3	3	1	3	1		2	3	2					2		1
1158	3	2	32		2	2	2	2	2	2	2	2	2	2	2	2	1	2	2	2	3	3	1	1	2	2	3	1	3	3	1	1	2	1	2	2	1	2	2	2		2		1
1159	3	1	44		2	2	2	2	2	2	2	2	2	2	2	2	2	1	2	2	2	2	3	1	1	3	3	1	3	3	3	1	1		3	3	2					2		1
1160	3	2	40	1	2	2	2	2	2	1	1	2	2	2	2	2	2	2	2	2	3	3	1	1	2	3	1	1	3	3	1	1	1		3	3	2					2		1
1161	3	1	52		2	2	2	2	2	2	2	2	2	2	2	2	2	2	2	2	3	3	1	1	2	3	1	1	3	3	1	1	3	1	3	2	1	2	2	2		2		2
1162	3	2	47		2	2	2	2	2	2	2	2	2	2	2	2	2	2	2	2	2	1	1	1	1	3	3	1	3	3	1	1	3		2	3	2					2		2
1163	3	2	45	1	2	2	1	1	1	2	1	2	2	2	1	1	1	1	1	2	2	1	1	1	2	2	2	1	3	3	1	1	3		2	3	1	1	2	2	2	1	61.53	1
1164	3	1	61		2	2	1	2	1	2	1	2	2	2	1	2	2	1	1	2	3	1	3	1	2	3	3	1	3	3	1	1	2	1	2	2	2					1	13.94	1
1165	3	2	55		2	2	2	2	2	2	2	2	2	2	2	2	1	2	1	2	3	1	1	1	2	1	3	1	3	3	1	1	3		1	1	1	1	2	2	2	1	14.87	1
1166	3	2	32		1	2	2	2	1	2	2	1	2	2	1	2	2	2	1	2	3	1	1	1	1	2	3	1	3	1	3	1	3	2	2	2	1	1	2	2	2	1	9.89	1
1167	3	1	64	1	1	1	1	1	1	1	1	1	1	1	1	1	1	1	1	2	3	1	3	3	2	1	3	1	3	3	2	1	3		3	3	1	1	2	1		1	61.53	1
1168	3	1	39	1	2	1	1	1	1	1	2	2	1	1	1	2	2	1	1	2	2	3	1	1	1	1	1	1	3	3	1	1	1	2	1	3	1	1	2	2	2	1	19.23	1
1169	3	2	35	1	1	2	1	1	1	1	1	1	1	1	1	2	2	2	1	2	2	1	1	1	1	3	1	1	3	3	1	1	1	2	3	3	1	1	2	2	2	1	10.59	1
1170	3	2	64	2	2	2	2	2	2	2	2	2	2	2	2	2	2	2	2	2	3	1	1	1	1	3	1	1	3	3	1	3	3	1	3	3	2					2		2
1171	3	1	60	1	2	2	2	2	2	2	1	1	1	2	2	2	2	2	2	2	3	1	1	1	2	3	1	1	3	1	1	3	3	1	3	3	2					2		1
1172	3	2	69	1	2	2	2	1	1	2	1	1	1	2	1	1	1	2	1	2	2	2	1	1	2	2	1	1	3	3	3	3	3	1	2	3	2					2		1
1173	3	2	67	2	2	2	2	2	2	2	2	2	2	2	2	2	2	2	2	2	2	1	1	1	2	2	3	1	2	1	3	1	1	2	3	3	2					2		2
1174	3	1	76	2	2	2	2	2	2	1	2	1	2	2	1	2	1	2	2	2	3	3	1	1	2	3	1	1	3	3	1	3	3	1	3	3	2					2		1
1175	3	1	47	2	2	2	2	2	2	2	2	2	2	2	2	2	2	2	2	2	2	2	1	1	1	2	3	1	3	2	1	1	1	2	1	3	2					2		2
1176	3	2	61	1	2	2	2	2	1	2	2	2	2	2	2	2	2	2	1	2	3	1	1	1	2	1	1	1	3	3	3	3	3	1	3	3	2					1	62.49	1
1177	3	1	12																																							1	62.49
1178	3	2	39	2	2	2	2	1	2	2	2	2	2	1	2	1	2	2	2	2	3	1	1	1	2	1	1	1	3	3	1	1	3	1	2	3	2					2		1
1179	3	2	16	2	2	2	2	2	2	2	2	2	2	2	1	2	2	2	2	2	3	1	1	1	1	3	1	1	3	2	1	1	1	1	2	3	1	1	2	1	2	1	62.49	1
1180	3	2	42	2	2	2	2	2	2	2	2	2	2	2	1	2	2	2	2	2	3	1	1	1	1	2	1	1	3	3	2	1	2	1	3	3	1	1	2	1	2	1	5.73	1
1181	3	1	42	1	2	2	1	2	1	1	1	2	2	1	2	2	2	2	1	2	3	1	1	1	2	2	1	1	3	2	1	1	1	2	3	3	1	1	2	1	2	1	16.15	1
1182	3	1	39	1	1	1	1	2	1	1	1	1	1	1	1	2	1	1	1	2	3	1	1	1	2	1	1	1	3	3	1	1	2	2	3	2	1	1	2	2	2	1	62.49	1
1183	3	1	49	1	1	2	1	1	1	2	1	2	1	1	2	1	1	1	1	1	2	3	1	1	2	1	3	1	2	3	1	2	2	2	1	3	1	1	2	1	2	1	62.49	1
1184	3	2	49	1	1	1	1	1	1	1	2	2	1	1	1	1	2	2	1	2	2	1	1	1	2	3	1	1	2	3	1	2	2	2	3	2	1	1	1	1	2	1	62.49	1
1185	3	2	19	2	2	2	2	2	2	2	2	2	2	2	2	2	2	2	2	2	2	1	1	1	2	3	3	1	3	2	1	1	2	2	1	1	1	1	1	1	2	1	16.81	2
1186	3	2	35	1	2	1	2	2	2	2	2	2	1	2	1	2	1	1	2	2	2	3	1	1	2	1	3	1	3	3	1	3	2	1	2	2	2					1	16.52	1
1187	3	2	10																																							2
1188	3	1	38	1	2	2	2	2	2	1	2	1	2	1	2	2	2	2	2	2	3	1	1	3	2	3	3	1	3	3	1	2	2	2	2	3	2					2		1
1189	3	2	65	2	2	2	2	2	2	2	2	2	2	2	2	2	2	2	2	2	2	1	1	1	1	1	1	1	3	2	3	3	2	2	2	2	1	1	2	1	2	1	62.49	2
1190	3	1	69	1	1	1	1	1	1	1	1	2	1	1	2	1	1	2	1	1	2	1	2	1	1	2	1	1	3	2	3	3	2	2	2	2	1	1	2	2	2	1	5.82	1
1191	3	2	39	1	2	1	1	2	1	2	2	2	1	2	1	2	2	2	1	2	2	3	1	3	2	3	1	1	3	3	1	3	2	2	2	3	1	2	2	2	2	1	16.06	1
1192	3	1	42	1	2	2	2	2	1	2	1	2	2	2	1	2	2	2	1	2	2	3	1	2	2	3	1	1	3	3	1	3	2	2	2	2	1	2	2	2	2	1	62.49	1
1193	3	2	15																																							1	4.56
1194	3	2	11																																							1	10.88
1195	3	1	7																																							1	10.98
1196	3	2	59	1	2	2	2	2	2	2	2	2	2	2	1	2	2	2	2	2	3	1	1	1	1	3	3	1	3	3	1	1	2	1	3	3	2					2		1
1197	3	2	41	3	2	2	2	1	1	2	2	2	2	2	2	2	1	1	1	2	2	1	1	1	1	2	1	1	3	3	1	1	1	2	3	2	2					1	62.49	1
1198	3	1	67	3	2	2	2	2	1	2	2	2	2	2	1	2	2	2	2	2	3	1	1	1	2	2	1	1	3	3	1	1	3		1	3	1	1	2	2	2	2		1
1199	3	2	65	3	2	2	2	2	2	2	2	2	2	2	2	2	2	2	2	2	3	1	1	1	2	2	1	1	3	3	1	1	3		2	3	1	1	2	2	2	2		2
1200	3	2	33	3	2	2	2	2	2	2	2	1	1	2	2	2	1	2	1	2	3	3	1	1	1	3	1	1	3	3	1	1	2		1	3	2					2		1
1201	3	1	38	2	2	2	2	2	2	2	2	1	2	2	2	2	2	2	2	2	2	3	3	3	2	3	1	1	3	3	1	1	3		3	2	2					2		1
1202	3	1	70		2	2	2	2	1	2	2	2	2	2	2	2	2	2	2	2	2	1	3	3	2	2	3	1	3	3	1	1	3		2	3	2					2		1
1203	3	2	67	2	2	2	2	2	2	2	1	2	2	2	2	2	2	1	2	2	3	1	1	1	2	2	1	1	3	3	1	1	3		3	3	2					2		1
1204	3	1	15		2	2	2	2	2	2	2	2	2	2	2	2	2	2	2	2	2	3	3	3	2	2	3	1	3	3	1	1	2		1	2	2					2		2
1205	3	1	61		2	2	2	2	2	2	2	2	2	2	1	2	2	2	2	2	3	1	1	1	2	3	1	1	3	3	1	3	3	1	3	3	2					1	62.49	1
1206	3	1	33	1	1	2	1	2	1	1	1	1	1	2	2	2	2	2	1	2	3	1	3	1	2	1	1	1	3	3	1	1	3	1	3	3	2					1	62.49	1
1207	3	1	51		2	2	2	2	2	1	2	2	2	2	2	2	2	2	2	2	3	1	1	1	2	3	1	1	3	3	1	1	3	1	3	3	2					2		1
1208	3	1	13																																							2
1209	3	2	40		2	2	2	2	2	2	2	2	2	2	2	2	2	2	2	2	3	1	1	1	2	3	1	1	3	3	1	3	3	1	3	3	2					2		2
1210	3	1	6																																							2
1211	3	2	9																																							2
1212	3	2	31		2	2	2	2	2	2	2	2	2	2	2	2	2	2	2	2	3	3	1	1	2	1	3	1	3	3	1	1	2	1	1	3	2					2		2
1213	3	2	76		2	2	2	2	2	2	2	2	2	2	2	2	2	2	2	2	2	3	2	3	1	3	1	1	3	3	1	1	2		3	2	2					1	62.49	2
1214	3	2	47		1	2	1	2	2	2	2	1	2	2	2	2	2	2	2	2	3	3	3	1	1	3	1	1	3	1	1	1	2	2	3	2	2					1	14.3	1
1215	3	1	48		2	2	2	2	2	2	2	2	2	2	2	2	2	2	2	2	3	3	3	1	1	3	1	1	3	1	1	1	1	2	3	2	2					1	62.49	2
1216	3	2	23		1	1	1	1	1	1	1	1	1	2	1	2	2	1	1	2	2	3	3	1	1	1	1	1	3	3	1	1	2	2	3	2	2					1	17.74	1
1217	3	2	20		1	2	2	2	2	2	2	1	2	2	2	2	2	2	2	2	2	3	3	1	1	3	1	1	3	1	1	1	2	2	3	2	2					2		1
1218	3	2	14		1	2	1	1	2	2	2	2	2	2	2	2	2	2	1	1	3	3	3	1	1	1	1	1	3	1	1	1		2	3	2	2					1	62.49	1
1219	3	1	74		2	2	2	2	2	2	2	2	2	2	2	2	2	2	2	2	3	1	3	1	1	3	1	1	3	1	1	1	1	2	3	2						1	62.49	2
1220	3	2	70		2	2	2	2	2	2	2	2	2	2	2	2	2	2		2	3	3	3	1	1	1	1	1	3	1	1	1	3	2	3	2	2					1	62.49	2
1221	3	2	73		1	2	1	2	2	2	1	1	1	1	1	2	2	1	1	2	3	1	3	1	1	3	1	1	3	1	1	1	3	2	3	2	2					1	62.49	1
1222	3	1	65		2	2	2	2	2	2	2	2	2	2	2	2	2	2	2	2	3	1	1	1	1	1	1	1	3	3	3	3	3		2	2						2		2
1223	3	2	51		2	2	2	2	1	2	2	1	2	2	1	2	2	2	1	2	2	1	1	3	2	3	1	1	3	3	1	1	2		3	3	1	1	2	1	2	2		1
1224	3	1	74		2	2	2	2	1	2	2	1	1	1	2	2	2	2	2	2	3	1	1	1	1	3	1	3	3	3	1	1	1		3	3	1	1	2	1	2	2		1
1225	3	2	31	1	2	1	1	1	1	2	1	2	1	1	1	1	2		1	2	3	1	1	1	2	3	1	1	3	3	1	1	1		3	3	1	1	2	1	2	1	13.61	1
1226	3	2	11																																							1	9.65
1227	3	2	7																																							1	62.49
1228	3	2	44	2	2	2	2	2	2	2	2	2	2	2	2	2	2	2	2	2	3	1	1	1	1	3	1	1	3	2	1	1	2	2	3	1	1	1	2	1	2	1	10.32	2
1229	3	2	29	1	2	1	2	2	1	1	1	1	1	1	1	2	2	2	1	2	2	1	1	1	2	3	1	1	3	3	1	1	2	2	2	2	1	2	2	2	2	1	11.45	1
1230	3	1	33	2	2	2	2	2	2	2	2	2	2	2	2	2	2	2	2	2	3	3	3	1	2	2	3	1	3	3	1	1	3	1	3	3	2					2		2
1231	4	2	36	2	2	2	2	2	2	2	2	2	2	2	2	2	2	2	2	2	3	3	1	1	2	3	2	1	3	3	1	1	3	1	3	3	2					2		2
1232	4	2	47	1	1	1	2	2	1	2	1	2	2	2	1	2	2	2	1	2	3	1	1	1	2	1	1	1	3	3	1	3	3	2	3	3	1	2	2	1	2	1	62.49	1
1233	4	1	49	1	2	2	2	1	1	2	2	2	2	2	2	1	2	1	1	2	3	1	1	1	2	1	1	1	3	3	2	1	3	2	3	3	1	1	2	2	2	1	62.49	1
1234	4	2	62	2	2	2	2	2	2	2	2	2	2	2	2	2	2	2	2	2	3	1	1	1	2	3	1	1	3	3	1	1	3	2	3	3	2					2		2
1235	4	1	64	2	2	2	2	2	2	2	2	2	2	2	2	2	2	2	2	2	3	2	1	1	2	1	1	1	3	3	1	1	3	2	3	3	2					2		2
1236	4	1	36	1	2	2	2	2	2	2	2	1	2	2	2	2	2	2	2	2	3	1	1	1	1	2	1	1	3	3	1	1	3	2	1	1	2					2		1
1237	4	2	33	2	2	2	2	2	2	1	1	2	2	2	1	2	2	2	2	2	3	1	1	1	1	1	1	1	3	3	1	1	1	1	3	2	2					2		1
1238	4	1	7																																							1	62.49
1239	4	1	45	2	2	2	2	2	2	2	2	2	2	2	2	2	2	2	2	2	3	1	1	1	1	1	1	1	3	3	1	1	3	2	3	3	1	1	2	2	2	2		2
1240	4	2	44	1	2	2	2	2	1	2	2	2	2	2	1	2	2	1	1	2	2	1	1	1	1	1	1	1	3	3	2	2	2	2	3	3	1	1	2	1	2	2		1
1241	4	2	62	2	2	2	2	2	2	2	2	2	2	2	2	2	2	2	2	2	3	1	1	1	1	1	1	1	3	3	1	1	3	2	3	3	2					2		2
1242	4	1	65	2	2	2	2	2	2	2	2	2	2	2	2	2	2	2	2	2	3	2	1	1	1	1	1	1	3	3	1	1	3	2	3	3	2					2		2
1243	4	2	13	2	2	2	2	2	2	2	2	2	2	2	2	2	2	2	2	2																						1	11.19	2
1244	4	2	42	2	2	2	2	2	2	2	2	2	2	2	2	2	2	2	2	2	2	2	1	1	2	3	1	1	2	3	1	3	2	2	3	3	2					2		2
1245	4	2	56	2	2	2	2	2	2	2	2	2	2	2	2	2	2	2	2	2	3	3	3	1	1	3	3	1	1	2	3	2	1	2	3	3	2					2		2
1246	4	1	18	2	2	2	2	2	2	2	2	2	2	2	2	2	2	2	2	2	2	3	1	1	2	1	3	1	2	3	1	3	1	2	3	3	2					1	20.53	2
1247	4	2	47	2	2	2	2	2	2	2	2	2	2	2	2	2	2	2	2	2	3	1	1	1	2	3	3	1	3	3	1	1	2	1	2	2	2					1	62.49	2
1248	4	1	15																																							1	62.49
1249	4	2	13																																							2
1250	4	1	48	1	2	2	2	1	1	1	2	1	1	2	2	1	2	2	1	2	3	3	1	1	2	3	1	1	3	3	1	1	3	2	2	2	1	1	2	2	2	2		1
1251	4	1	43	2	2	2	2	2	2	2	2	2	2	2	2	2	2	2	2	2	3	1	1	1	2	3	3	1	3	3	1	1	2	1	2	2	2					1	9.96	2
1252	4	2	42	1	1	2	2	2	2	2	2	2	2	2	2	2	2	2	2	2	2	3	1	1	2	3	3	3	3	3	3	3	2	1	3	3	1	1	2	1	2	2		1
1253	4	2	13	1																																						1	62.49
1254	4	2	67	2	2	2	2	2	2	2	2	2	2	2	2	2	2	2	2	2	3	1	1	1	1	3	1	1	3	3	1	1	3	2	2	2	2					2		2
1255	4	1	68	2	2	2	2	2	2	2	2	2	2	2	2	2	2	2	2	2	3	1	1	1	1	2	1	1	2	3	3	1	1	2	2	2	2					2		2
1256	4	2	60	1	2	2	2	1	1	1	1	1	2	2	1	2	2	2	2	2	2	1	3	1	2	2	1	1	3	3	1	1	1	2	3	3	1	2	2	2	2	1	17.56	1
1257	4	1	48	2	2	2	2	2	2	2	2	2	2	2	2	2	2	2	2	2	3	1	1	1	2	3	1	1	3	3	3	1	3	1	1	3	2					2		2
1258	4	2	47	2	2	2	2	2	2	1	1	1	2	2	2	2	2	2	2	2	3	1	1	1	2	3	1	1	3	3	3	1	3	1	1	3	2					2		1
1259	4	2	73	2	2	2	2	1	1	2	1	1	2	2	1	2	2	1	1	2	3	1	1	1	2	3	1	1	3	3		1	3	1	1	3	2					2		1
1260	4	1	32	1	1	1	1	2	2	2	2	2	2	2	2	2	2	2	1	2	3	3	1	1	2	3	3	3	3	3	1	1	3	1	2	3	2					1	62.49	1
1261	4	1	59	2	2	2	2	2	2	2	2	2	2	2	2	2	2	2	2	2	3	1	1	1	2	3	3	3	3	3	1	1	3	1	3	1	1	2	2	2	2	2		2
1262	4	2	56	2	2	2	2	2	2	2	2	2	2	2	2	2	2	2	2	2	3	1	1	1	2	2	1	1	3	2	1	1	3	1	2	2	1	1	2	2	2	2		2
1263	4	1	27	2	2	2	2	2	2	2	2	2	2	2	1	2	2	1	2	2	2	3	1	1	2	1	3	3	3	3	2	1	2	1	3	3	2					2		1
1264	4	2	26	2	2	2	2	2	2	2	2	2	2	2	1	2	2	2	2	2	2	3	1	1	2	3	3	3	3	3	2	1	2	1	3	3	2					2		1
1265	4	1	21	2	2	2	2	2	2	2	2	2	2	2	2	2	2	2	2	2	1	1	3	3	2	1	3	1	1	3	2	3	1	2	2	2	2					2		2
1266	4	1	37	1	2	1	2	2	2	2	2	2	2	2	2	2	2	2	2	2	3	3	1	1	1	2	1	1	3	3	1	1	2	1	3	3	2					1	62.49	1
1267	4	2	38	2	1	2	2	2	2	1	2	1	2	2	1	2	2	1	2	2	3	3	1	1	2	2	3	1	3	3	1	1	2	1	3	3	2					2		1
1268	5	1	29	1	1	1	1	2	1	2	2	2	1	2	1	2	2	2	1	2	3	1	1	1	1	3	1	1	3	2	1	1	3	1	2	2	1	2	2	1	2	1	62.49	1
1269	5	2	33	2	2	2	2	2	2	2	2	2	2	2	2	2	2	2	2	2	2	1	3	3	2	1	3	3	3	2	1	2	2	2	3	3	1	1	2	1	2	2		2
1270	5	1	66	1	2	2	2	2	1	1	1	1	2	1	1	2	2	2	1	2	3	1	1	1	2	2	1	1	3	3	1	1	3	2	3	2	1	1	2	2	2	1	18.56	1
1271	5	2	52	2	2	2	1	1	1	2	1	1	2	2	1	1	2	2	1	2	3	1	1	1	2	3	3	1	3	3	1	1	3	2	3	3	1	1	2	2	2	1	6.69	1
1272	5	2	82	2	2	2	2	2	2	2	2	2	2	2	2	2	2	2	2	2	3	1	1	1	2	3	1	1	3	3	1	1	3	2	3	3	1	2	2	2	2	2		2
1273	5	2	60	2	2	2	2	2	2	2	2	2	2	2	2	2	2	2	2	2	3	1	1	1	1	3	1	1	3	3	1	3		2	3	3	2					2		2
1274	5	1	65	2	2	2	2	2	2	2	2	2	2	2	2	2	2	2	2	2	3	1	1	1	2	3	1	1	3	3	1	1	3	2	3	3	2					1	62.49	2
1275	5	1	55	2	2	2	2	2	1	2	1	1	1	1	2	2	2	2	1	2	3	1	1	1	2	3	3	1	3	3	1	1	3	2	3	3	2					1	62.49	1
1276	5	1	47	2	2	2	2	2	2	2	2	2	2	2	2	2	2	2	2	2	3	1	3	1	1	3	1	1	3	3	1	1	2	2	3	2	2					1	8.87	2
1277	5	2	27	1	2	1	2	2	2	2	2	2	2	2	2	2	2	2	1	2	2	3	1	1	2	1	3	1	3	3	2	2	1	2	2	1	2					1	19.53	1
1278	5	1	42	2	2	2	2	2	2	2	2	2	2	2	2	2	2	2	2	2	3	1	1	1	2	3	1	1	3	3	1	1	2	1	1	3	2					2		2
1279	5	1	60		2	2	2	2	2	2	2	2	2	2	1	2	2	2	2	2	3	1	1	1	1	2	1	1	3	2	1	1	3	1	3	3	2					2		1
1280	5	2	50		2	1	2	2	1	2	2	2	2	2	1	2	2	2	1	2	3	1	1	1	2	2	1	1	3	3	2	2	3	2	2	2	1	1	2	1	2	1	3.59	1
1281	5	1	18		2	1	2	2	2	2	1	2	2	2	1	2	2	2	2	2	3	1	1	1	1	1	1	1	3	3	1	1	3	1	2	1	2					1	62.49	1
1282	5	2	19		1	1	1	1	1	2	1	1	1	1	1	1	2	1	1	2	3	3	1	1	1	2	3	1	3	2	1	1	3	2	3	2	1	1	2	1	2	1	62.49	1
1283	5	2	43		2	2	2	1	1	2	2	2	2	1	1	1	2	2	2	2	3	1	1	1	1	3	1	1	3	2	1	1	3	2	2	3	1	1	2	2	2	2		1
1284	5	1	43	2	2	2	2	2	2	2	2	2	2	2	2	2	2	2	2	2	3	1	1	1	1	2	1	1	3	3	3	3	3	2	3	3	1	1	1	1	1	1	62.49	2
1285	5	2	42		1	1	1	1	1	1	1	1	1	1	1	1	1	1	1	1	3	2	3	1		1	3	1	3	3	1	3	3	1	3	3	2					1	62.49	1
1286	5	1	37	1	1	1	2	1	1	2	1	2	1	2	1	2	2	2	1	2	2	3	1	1	1	3	3	1	3	3	1	1	3	2	2	2	1	1	2	1	2	1	18.98	1
1287	5	2	12																																							2
1288	5	2	10																																							2
1289	5	1	63		2	2	2	2	2	2	2	2	2	2	2	2	2	2	2	2	2	1	1	3	2	3	1	1	3	1	1	1	3	2	1	2	2					2		2
1290	5	1	36	1	2	2	2	1	1	2	1	1	2	2	2	2	2	2	2	2	3	3	3	3	2	3	1	1	3	3	1	1	3	2	3	3						1	62.49	1
1291	5	1	37	1	1	2	2	2	2	2	2	2	2	2	1	2	2	2	2	2	3	1	1	1	1	1	1	1	1	1	3	3	1	2	1	3	2					1	62.49	1
1292	5	2	35	2	1	1	2	2	2	2	2	2	2	2	2	2	2	2	2	2	3	1	1	1	1	3	1	1	3	3	1	1	3	1	1	1	2					1	62.49	1
1293	5	1	47	1	1	2	1	2	2	2	1	2	2	2	2	2	2	1	1	2	3	1	1	1	2	3	1	1	3	3	1	1	2	1	3	3						1	62.49	1
1294	5	1	36	2	2	2	2	2	2	2	2	2	2	2	2	2	2	2	2	2	3	1	3	3	1	2	3	1	3	3	1	1	3	2	3	3	2					1	20.89	2
1295	5	2	65		2	2	2	2	2	2	2	2	2	2	2	2	1	2	2	2	2	3	1	1	1	3	1	1	3	2	1	1	3	1	3	3	2					2		1
1296	5	2	33	1	2	1	2	2	1	2	1	2	2	1	2	2	2	2	1	2	3	1	1	1	2	2	1	1	3	3	1	1	2	2	3	3	1		1	2	2	1	4.71	1
1297	5	2	34	1	2	1	1	2	1	2	1	2	2	2	1	2	2	2	1	2	2	1	1	1	2	3	1	1	3	3	1	1	2	1	3	3	1	1	2	2	2	1	62.49	1
1298	5	2	35	1	2	1	1	1	1	2	1	1	1	1	1	1	1	1	1	2	3	1	3	1	1	3	1	1	3	3	1	2	2	2	3	3	1	1	2	1	2	1	62.49	1
1299	5	2	35		2	1	2	2	2	2	2	1	2	2	1	2	1	1	2	2	3	1	1	1	2	3	1	1	3	3	1	1	2	1	3	2						1	3.62	1
1300	5	1	52		2	1	2	2	1	2	2	2	2	1	2	2	2	2	1	1	3	1	1	1	1	3	1	1	3	3	1	3	2	1	2	2	1	1	2	1	2	1	62.49	1
1301	5	2	38	2	2	2	2	2	2	2	2	2	2	2	2	2	2	2	2	2	3	1	1	1	1	1	1	1	3	3	1	3	3	2	3	3	2					1	62.49	2
1302	5	2	49		2	2	2	2	1	1	1	2	1	1	2	2	2	2	2	2	3	1	1	1	2	2	1	1	3	2	1	1	3	1	3	3	2					2		1
1303	6	2	20	2	2	2	2	2	2	2	2	2	2	2	2	2	2	2	2	2	2	1	1	1	1	2	1	1	3	3	1	1	1	2	3	2	2					1	16.78	2
1304	6	1	60		2	1	2	2	1	2	2	2	2	2	2	2	2	2	2	2		1	1	1	1	3	1	1	3	3	1	3	3	2	3	3	2					1	15.96	1
1305	6	2	59		2	1	2	2	1	2	2	1	2	2	2	2	2	2	2	2		1	1	1	1	1	1	3	3	3	1	3	3	1		3	2					1	7.2	1
1306	6	2	51		2	1	2	2	1	2	2	2	2	2	1	2	1	2	2	2	3	1	3	1	2	2	1	1	3	3	1	2	3	2	3	3	1	1	2	2	2	1	1.99	1
1307	6	1	58		1	2	2	1	1	1	1	2	1	1	1	1	2	1	1	2	3	1	3	1	2	2	3	1	3	3	1	2	3	1	3	2	1	2	2	1	2	1	6.31	1
1308	6	2	55	2	1	2	2	2	2	1	1	1	2	1	1	2	2	2	1	2	3	1	1	1	1	1	1	1	3	2	1	1	3	2	1	1	2					1	62.49	1
1309	6	1	60	2	2	2	2	2	2	2	1	2	2	2	2	2	2	2	2	2	3	1	2	1	1	1	1	1	3	3	1	3		1	1	1	1	2	2	2	2	1	62.49	1
1310	6	1	26		2	2	2	2	2	1	1	1	2	2	1	2	2	1	2	2	3	3	3	1	2	3	3	1	3	2	3	2	2	1	2	2	2					1	8.86	1
1311	6	2	32		2	2	2	2	2	1	1	1	2	2	1	2	2	2	2	2	2	3	3	1	1	1	3	1	3	2	1	2	2	1	2	1	2					1	62.49	1
1312	6	2	39	2	2	2	2	2	1	2	2	2	2	2	2	2	2	2	2	2	3	1	1	1	2	3	1	1	3	3	1	1	3	1	2	3	2					2		1
1313	6	1	44	2	2	2	2	2	2	2	2	2	2	2	2	2	2	2	2	2	3	1	1	1	2	3	1	1	3	3	1	1	3	1	2	3	2					2		2
1314	6	2	18		2	2	2	2	1	2	2	2	2	2	2	2	2	2	2	2	3	1	1	1	2	3	1	1	3	3	1	1	3	1	2	3						2		1
1315	6	1	14	2	2	2	2	2	2	2	2	2	2	2	2	2	2	2	2	2	2	3	1	1	1	3	1	1	3	3	3	1	3	1	3	3	2					2		2
1316	6	2	61	2	2	2	2	2	2	2	2	2	2	2	2	2	2	2	2	2	3	1	1	1	2	2	1	1	3	3	1	1	2	1	3	3	1	1	2	2	2	2		2
1317	6	2	64	2	2	2	2	2	2	2	2	2	2	2							3	1	1	1	1	2	1	1	3	2	1	1	3	1	3	3	2					2		2
1318	6	1	69		2	2	2	2	2	2	2	2	2	2	2	2	2	2	2	2	3	1	3	1	1	3	1	1	3	2	1	1	3	1	3	3	2					2		2
1319	6	2	42		2	1	2	1	1	1	2	2	2	2	1	2	2	1	1	2	3	3	1	1	1	3	1	1	3	3	1	1		1	3	2						2		1
1320	6	1	42		2	2	2	2	2	2	1	2	2	2	1	2	2	2	1	2	3	3	1	1	1	3	1	1	3	3	1	1		1	3	2						1	15.45	1
1321	6	2	17	2	2	2	2	2	2	2	2	2	2	2	2	2	2	2	2	2	3	1	1	1	1	3	1	1	3	3	1	1		1	3	2						2		2
1322	6	1	15		2	2	2	2	2	2	1	2	2	2	2	2	2	2	2	2	3	3	1	1	1	3	1	1	3	3	1	1		1	3	2						2		1
1323	6	2	12		2	2	2	2	2	2	2	2	2	2	1	2	2	2	1	2	3	3	1	1	1	3	3	1	3	3	1	1		2	3	2						1	19.61	1
1324	6	1	48		1	1	2	2	1	2	1	2	2	2	1	2	2	1	1	2	3	1	1	1	2	3	1	1	3	3	2	1			3	3	1	1	2	1	2	1	62.49	1
1325	7	2	22		1	1	1	1	1	2	1	2	1	1	1	1	1	1	1	2	3	1	1	1	2	1	1	1	3	3	1	3	3	1	2	3	1	2	2	1	2	1	62.49	1
1326	7	2	19	1	2	1	2	2	1	2	2	1	2	2	1	2	2	1	2	2	3	3	3	1	2	1	3	3	3	3	1	1	3	2	3	3	1	1	2	1	2	1	62.49	1
1327	7	2	55		2	2	2	2	2	2	2	2	2	2	2	2	2	2	2	2	3	1	1	1	1	2	1	1	3	3	1	1	3	1	3	3	1	1	2	1	2	1	10.31	2
1328	7	2	60		2	1	1	1	1	2	2	2	2	2	1	1	2	2	1	2	3	1	1	1	1	3	1	1	3	3	1	1	3	2	3	2	1	1	2	1	2	1	18.81	1
1329	7	1	60		1	2	2	2	1	2	2	2	2	1	1	2	2	2	1	2	3	1	1	1	1	3	1	1	3	3	1	1		2	3	2	1	1	2	1	2	1	62.49	1
1330	7	1	18		2	2	2	2	2	2	2	2	2	2	2	2	2	2	2	2	2	3	3	3	1	3	1	1	3	3	1	1	1		3	2	2					1	62.49	2
1331	7	1	7																																							2
1332	7	2	67		2	2	2	2	1	2	2	2	2	2	2	2	2	2	2	2	3	1	1	1	1	2	1	1	3	3	3	1	3	1	3	3						2		1
1333	7	2	9																																							2
1334	7	1	38	2	2	2	2	2	2	2	2	2	2	2	2	2	2	2	2	2	3	1	1	1	1	2	1	1	3	3	3	1	3	1	3	3						1	5.91	2
1335	7	1	6																																							2
1336	7	1	42		2	2	2	2	2	2	2	2	2	2	2	2	2	2	2	2	3	1	1	1	1	1	1	1	3	3	3	3	3	1	3	3						1	1.51	2
1337	7	2	11																																							1	8.97
1338	7	1	9																																							1	19.89
1339	7	1	5																																							2
1340	7	2	38		2	2	2	2	2	2	2	2	2	2	2	2	2	2	2	2	3	1	1	1	1	3	1	1	3	2	1	1	2		3	3	2					2		2
1341	7	2	38	1	1		1								1			1	1	2	3	1	1	1	2	1	1	1	3	3	1	1		1	3	3	2					1	11.82	1
1342	7	2	33	1						1		1							1	2	3	1	1	1	2	1	1	2	3	3	3	3		2	3	3	1	1	2	1	2	1	10.84	1
1343	8	2	16		2	2	2	2	2	2	2	2	2	2	2	2	2	2	2	2	2	3	3	1	2	3	3	1	3	3	1	1	2	2			1	1	2	2	2	2		2
1344	8	2	43		2	2	2	2	2	2	2	2	2	2	2	2	2	2	2	2	2	3	3	1	2	3	3	1	3	3	1	2		2	3	3	1	1	2	2	2	1	1.32	2
1345	8	1	47	2	2	2	2	2	2	2	2	2	2	2	2	2	2	2	2	2	2	3	3	1	2	3	3	1	3	3	1	1	2	2	3	3	1	1	2	2	2	2		2
1346	8	1	37		2	2	2	2	2	2	2	2	2	2	2	2	2	2	2	2	2	3	2	3	1	1	3	1	1	1	3	3	1	2	3	2	2	2	2	2	2	2		2
1347	8	2	39		2	2	2	2	2	2	2	2	2	2	2	2	2	2	2	2	2	3	3	3	1	1	3	1	2	1	1	3	1		2	1	2	2	2	2		2		2
1348	8	1	41	2	2	2	2	2	2	2	2	2	2	2	1	2	2	2	2	2	3	3	1	1	2	3	3	1	3	2	1	2	1	2	3	3	2	2	2	2	2	2		1
1349	8	2	52	2	2	2	2	2	2	2	2	2	2	2	2	2	2	2	2	2	3	1	1	1	2	2	1	1	3	3	1	1	1	1	3	2	2	2	2	2	2	2		2
1350	8	2	32	1	1			1			1				1				1		3	3	1	1	2	3	1	1	3	3	1	1	1		3	3	2					2		1
1351	8	1	33	1				1			1	1			1						3	2	1	1	2	3	3	1	3	3	1	1	1		3	3	2					2		1
1352	8	1	34	2	2	2	2	2	2	2	2	2	2	2	2	2	2	2	2	2	3	1	1	1	2	2	1	1	3	3	1			1	3	3	2	2	2	2	2	2		2
1353	8	2	24		2	2	2	2	2	2	1	2	2	2	2	2	2	2	2	2	3	3	1	1	2	3	3	1	3	3	1	1	1	1	3	2	2	2	2	2	2	2		1
1354	8	2	37	2	2	2	2	2	2	1	2	2	2	2	2	2	2	2	2	2	3	3	1	1	2	3	3	1	3	2	1	2	1	2	3	3	2	2	2	2	2	2		1
1355	8	2	53	1		1	1		1					1	1			1	1	2	3	1	3	1	2	2	3	1	3	3	1	1	3		3	3	1	1	2	1	2	1	62.49	1
1356	8	2	19	1		1	1		1	1	1	1			1				2	2	2	3	3	1	1	2	1	1	3	3	1	1	3		3	3	1	1	2	1	2	1	62.49	1
1357	8	2	20	2																	3	1	3	1	1	2	3	1	3	3	1	1			3	3	1	1	2	1	2	2
1358	8	1	48	1	1	1	1		1	1	1	1		1	1		1	1	1	2	2	1	1	1	1	2	1	1	3	3	1	1	3		3	3	1	1	2	1	2	1	62.49	1
1359	8	1	18	2																	3	3	3	1	2	3	2	1	3	3	1	1	3		2	2	1	1	2	1	2	1	62.49
1360	8	2	61	1	1	1	2	2	2	2	2	2	2	2	2	2	2	2	2	2	2	3	3	3	2	1	3	1	1	1	3	3	1		3	2	2	2	2	2	2	1	4.81	1
1361	8	2	24	1	2	2	2	2	2	1	1	1	2	2	1	2	2	2	1	2	3	3	1	1	2	3	3	1	3	3	1	1	3	1	3	3	2					2		1
1362	8	1	44	3	2	2	2	2	1	2	1	1	2	2	1	2	2	1	2	2	3	3	1	1	2	3	1	1	3	3	1	1	3	2	2	2	1	1	2	1	2	2		1
1363	8	1	48	2	2	2	2	2	2	2	2	1	2	2	1	2	2	2	2	2	2	3	3	1	2	3	3	1	3	3	1	2	2	1	3	2	2					2		1
1364	8	2	58	2	2	2	2	2	2	2	2	2	2	2	2	2	2	2	2	2	3	1	1	1	2	1	1	1	3	3	3	2	2	1	3	3	2					2		2
1365	8	2	34	2	2	2	2	2	2	2	2	1	2	2	1	2	2	1	2	2	2	3	1	1	2	2	3	1	3	3	1	2	2	1	3	2	2					2		1
1366	8	1	38	1	1	1	1	2	2	1	1	2	1	2	1	1	2	2	1	1	3	1	1	1	2	2	1	1	3	3	1	1	3	1	3	3	2					1	62.49	1
1367	8	2	26	2	2	2	2	2	2	2	2	2	2	2	2	2	2	2	2	2	2	1	1	1	2	2	1	1	3	3	3	3	3	1	2	3	2					2		2
1368	8	1	64	2	2	2	2	2	2	2	2	2	2	2	2	2	2	2	2	2	2	3	1	1	1	1	1	1	3	3	3	3	2	1	3	3	2					2		2
1369	8	2	58	2	2	2	2	2	2	2	2	2	2	2	2	2	2	2	2	2	2	1	1	1	2	3	1	1	3	3	3	3	3	1	3	3	2					2		2
1370	8	1	8	2	2	2	2	2	2	2	2	2	2	2	2	2	2	2	2	2	2	2	3	1	1	1	2	1	2	1	2	1	2	2	2	2	2					2	0.03	2
1371	8	1	5		2	2	2	2	2	2	2	2	2	2	2	2	2	2	2	2	2	2	2	2		1	2	1	2	2	2	1	2	2	3	3	2					2	0.01	2
1372	8	2	28		2	2	2	2	2	2	2	2	2	2	2	2	2	2	2	2	2	3	2	3	2	3	3	1	2	1	2	1	2	2	3	3						2	0.01	2
1373	8	1	33		2	2	2	2	2	2	2	2	2	2	2	2	2	2	2	2	1	3	3	3	2	1	3	1	2	1	2	3	2	2	3	3						2	0.02	2
1374	8	2	66		2	2	2	2	2	2	2	2	2	2	2	2	2	2	2	2	2	3	3	1	1	1	3	1	3	1	2	2	2	2	3	3						2	0.01	2
1375	8	1	71		2	2	2	2	2	2	2	2	2	2	2	2	2	2	2	2	2	3	1	1	2	1	1	1	2	1	2	2	2	2	3	3						2	0.01	2
1376	8	2	42	2	2	2	2	2	2	2	2	2	2	2	2	2	2	2	2	2	2	3	1	1	1	3	3	1	3	3	1	1	3	1	3	3	2					2	0.01	2
1377	8	2	69	2	2	2	2	2	2	2	2	2	2	2	2	2	2	2	2	2	2	3	1	1	1	3	3	1	3	3	1	1	3	1	2	2	2					2	0.01	2
1378	8	2	45	2	2	2	2	2	2	2	2	2	2	2	2	2	2	2	2	2	2	1	1	1	1	1	1	1	3	3	3	3	3	1	3	3	2	2	2	2	2	2	0.01	2
1379	8	1	45	3	2	2	2	2	2	2	1	1	2	2	2	2	2	2	2	2	2	1	1	1	1	3	1	1	3	3	1	3	3	1	3	3	2	2	2	2	2	2	0.01	1
1380	8	2	38	3	2	2	1	2	1	2	2	1	2	2	1	2	2	2	1	2	3	3	1	3	2	3	3	1	3	3	3	1	2	1	3	3	2	2	2	2	2	2	0.01	1
1381	8	2	17	3	2	2	2	2	1	2	1	1	2	1	1	2	2	2	1	2	3	3	1	3	1	3	3	3	3	3	1	3	3	1	3	3	2	2	2	2	2	2	0.14	1
1382	8	1	15	3	2	2	2	2	2	2	2	2	2	2	2	2	2	2	2	2	2	1	1	1	1	1	1	1	3	3	3	3		2	3	3	2	2	2	2	2	1	21.44	2
1383	8	1	6			2	2	2	2	2	1	2	2	2	2	2	2	2	1	2	3	3	1	1	1	2	3	1	3	3	1	1	3	1	3		2					2	0	1
1384	8	1	28		1	2	2	2	1	2	1	2	2	2	2	2	2	2	1	2	3	1	3	1	2	3	3	1	3	2	1	3	3	1	3	3	2					2	0.01	1
1385	8	2	54	1	1	2	2	2	1		1	1	1	1	1	2	2	2	1	1	3	1	1	1	2	2	1	1	3	3	1	1	3	1	3	3	2					1	21.43	1
1386	8	1	55	1	1	2	2	2	1	2	1	2	2	1	2	2	2	2	1	2	3	1	1	1	2	2	1	1	3	3	1	1	3	1	3	3	2					2	0.03	1
1387	8	1	52	2	2	2	2	2	2	2	2	2	2	2	1	2	2		2	2	3	1	3	1	2	3	1	1	3	3	3	3	3		3	3	2					2	0.01	1
1388	8	1	16	2	2	2	2	2	2	2	2	2	2	2	2	2	2	2	2	2	3	1	3	1	2	3	1	1	3	3	3	3	3		3	3	2					2	0.01	2
1389	8	1	19		2	2	2	2	2	2	2	2	2	2	2	2	2	2	2	2	3	1	3	1	2	3	1	1	3	3	3	3	3		3	3	2					2	0.01	2
1390	8	2	47	2	2	2	2	2	2	2	2	2	2	2	2	2	2	2	2	2	3	1	1	1	2	3	1	1	3	1	1	1	1	1	1	3	2					2	0	2
1391	9	1	31	2	2	2	2	2	2	2	2	2	2	2	2	2	2	2	2	2	3	1	1	1	2	2	1	1	3	1	3				2	3	2	2		2	2	2	0.01	2
1392	9	2	22	2	2	2	2	2	2	2	2	2	2	2	2	2	2	2	2	2	3	1	1	1	2	2	1	1	3	1	3	1	3	2	2	3	2	2	2	2	2	2	0.01	2
1393	9	2	4	2	2	2	2	2	2	2	2	2	2	2	2	2	2	2	2	2	3	1	1	1	1	2	1	1	3	1	3	1	3		2	3	2	2	2	2	2	2	0.01	2
1394	9	2	54	1	1	2		1	1	1	2	2	2	2	1		1	2	1	2	3	1	1	1	2	3	3	1	3	3	1	1	3	2	1	1	1	1	2	2	2	1	14.51	1
1395	9	1	60		1	2	2	1	2	2	2	1	1	1	1	1	1	1	1	2	3	1	1	1	2	3	1	1	3	3	1	1	3	1	2	3	1	1	2	1	2	1	62.11	1
1396	9	2	28	1	2	1	2	1	1	2	1	1	1	1	1	1	1	1	1	2	3	3	1	3	2	3	3	1	3	3	1	1	1	1	3	1	1	1	1	1	2	1	62.11	1
1397	9	2	63	2	2	2	2	2	2	2	2	2	2	2	2	2	2	2	2	2	2	1	1	1	2	3	1	1	3	3			3		3		2	2	2	2	2	1	3.43	2
1398	9	1	64	2	2	2	2	2	1	2	1	2	2	2	1	2	2	2	2	2	2	3	3	1	2	3	3		3	3	1	2	3	2	2	3	2	2	2	2	2	1	19.55	1
1399	9	1	36	2	2	2	2	2	2	2	2	2	2	2	2	2	2	2	2	2	2	3	3	3		3	3	1	3	3	1	2	3	2	2	3	2	2	2	2	2	1	17.88	2
1400	9	1	54	2	2	2	2	2	2	2	2	2	2	2	2	2	2	2	2	2	2	3	1	1	2	3	3	1	3	2	2	2	3	1	2	2	2	2	2	2	2	2	0.01	2
1401	9	2	47	2	2	2	2	2	2	2	2	2	2	2	2	2	2	2	2	2	2	3	1	1	1	3	3	1	3	2	2	2	3	1	2	2	2	2	2	2	2	1	2.52	2
1402	9	1	67	2	2	2	2	2	2	2	2	2	2	2	2	2	2	2	2	2	2	1	3	1	1	3	1	1	3	3	1	1	3	1	3	3	2	2	2	2	2	1	13.88	2
1403	9	2	24	2	2	2	2	2	2	2	2	2	2	2	2	2	2	2	2	2	2	1	3	1	1	1	1	1	3	3	1	1	1	2	3	3	2	2	2	2	2	2	0.02	2
1404	9	2	62	2	2	2	2	2	2	2	2	2	2	2	2	2	2	2	2	2		1	1	1	1				3	3	1	1	3	1	1	3	2	2	2	2		2	0.01	2
1405	9	1	34	2	2	2	2	2	2	2	2	2	2	2	2	2	2	2	2	2		1	2	1	1	3	1	1	3	3	1	1	3	1	3	3	2	2	2	2	2	2	0	2
1406	9	1	40	2	2	2	2	2	2	2	2	2	2	2	2	2	2	2	2	2		1	1	1	1	2	1	1	3	3	1	1	3	1	3	3	2	2	2	2	2	1	13.91	2
1407	9	1	59	1	2	1	1	1	1	1	1	1	2	2	1	1	2	2	1	2	2	1	3	1	1	2	1	1	3	3	1	1	3	1	1	2	1	1	2	1	2	1	18.24	1
1408	9	2	55		1	2	2	2	1	2	1	1	2	1	1	2	1	2	2	2	2	1	3	1	2	3	3	1	3	3	1	1	3	2	1	2	1	1	2	1	2	2	0.01	1
1409	10	2	21	1	1	1	1	2	1	1	1	1	1	1	1	2	2	2	1	1	2	3	3	3	2	1	3	1	3	3	1	1	2	1	2	2	1	1	1	1	2	2	0.96	1
1410	10	2	18	1	2	2	1	2	2	1	1	1	1	2	1	2	2	2	1	2	2	3	1	1	2	1	3	1	3	3	1	1	3	2	1	2	1	1	2	2	2	2	0.02	1
1411	10	2	23		2	1			1	2	2	2	2	2	1	2	2	2	1	2	2	3	3	1	1	3	1	1	3	3	1	2	3	1	1	2	1	1	2	1	2	1	9.94	1
1412	10	2	81	2	2	2	2	2	2	2	2	2	2	2	2	2	2	2	2	2	3	3	1	1	1	3	1	1	3	3	1	3	3	1	3	3	2					2	0.01	2
1413	10	1	63	2	2	2	2	2	2	2	2	2	2	2	2	2	2	2	2	2	3	1	1	1	2	2	1	1	3	3	1	1	3	1	3	3	2	2				2	0.01	2
1414	10	2	68	2	2	2	2	2	2	2	2	2	2	2	2	2	2	2	2	2	3	3	1	3	2	3	1	1	3	2	1	1	3	1	3	3	2					2	0.01	2
1415	10	1	40	2	2	2	2	2	2	2	2	2	2	2	2	2	2	2	2	2	3	1	1	1	2	3	1	1						2			2	2	2	2	2	2	0.01	2
1416	10	2	62	2	2	2	2	2	2	2	2	2	2	2	2	2	2	2	2	2		1	1	1	2	3	1	1						2			2		2	2	2	1	2.32	2
1417	10	2	34	1		1									1						3	1	1	1	2	1	1	1	3	3	1	1	3	1	2	3	2		2	2	2	1	9.62	1
1418	10	2	42	1	1	1															3	1	1	1	1	1	1	1	3	3	1		3	1	3		1		2	2	2	1	61.91	1
1419	10	1	22	1	1	1	1	1	1	1	1	1	1	1	1	1	2	1	1	2	3	1	1	1	2	3	3	1	3	2	2	1	2	2	2	1	2					1	17.84	1
1420	10	1	50	2	2	2	2	2	2	2	2	2	2	2	2	2	2	2	2	2	3	3	1	1	1	3	3	3	3	1	1			1	3	3	1	1	2	1	2	2	0.02	2
1421	10	2	58	2	2	2	2	2	2	2	2	2	2	2	2	2	2	2	2	2	3	1	1	1	2	2	1	1	3	3					1		1	1	2	1	2	1	7.48	2
1422	10	1	59	2	2	2	2	2	2	2	1	2	2	2	2	2	2	2	1	2	2	3	1	1	2	2	1	1	1		1	3	2	2	1		1	2	2	2	2	1	18.81	1
1423	10	2	44	2	2	2	2	2	2	2	2	2	2	2	2	2	2	2	2	2	2	3	3	1	2	1			3	3	2	1	2	2	1	1	2					2	0.01	2
1424	10	1	19	3	2	2	2	2	2	2	2	1	2	2	2	2	2	2	2	2	2	3	3	3	2	3	3	3	3	2	2	2		1	2	2						1	9.68	1
1425	10	2	18	3	2	2	2	2	2	1	1	1	2	2	2	2	2	2	1	2	2	3	3	3	2	3	3	3	3	2	2	2		1	1	1						1	61.91	1
1426	10	1	9	3	1	2	2	2	2	1	2	2	2	2	2	2	2	2	1	2	2	3	3	3	1	3	3	3	3	3	3	3		1	3	3	2					1	61.91	1
1427	10	1	43	2	2	2	2	2	2	2	2	2	2	2							2	3	3	3		3	3	3	2	2	2	2			2	2	2					2	0.02	2
1428	10	1	49	2	2	2	2	2	2	2	2	2	2	2	2	2	2	2	2	2	3	2	1	1	2	2	1	1	3	3	1			1	2	1	2	2	2	2	2	2	0.01	2
1429	10	2	13	2	2	2	2	2	2	2	2	2	2	2	2	2	2	2	2	2	3		1	1	2	2	1	1	3	3	1	1	3	1	3	1	2	2	2	2		2	0.01	2
1430	11	2	35	2	2	2	2	2	2	2	2	2	2	2	2	2	2	2	2	2	3	2	1	1	2	2	1	1	3	1	1	1		1	1	1	2	2	2	2	2	2	0.01	2
1431	11	1	11	2	2	2	2	2	2	2	2	2	2	2	2	2	2	2	2	2	3	2	1	1	2	2	1	1	3	3	1	1	3	1	2	1	2	2	2	2	2	2	0.02	2
1432	11	1	41	2	2	2	2	2	2	2	2	2	2	2	2	2	2	2	2	2	2	1	1	1	2	3	3	1	3	3	1	1			2	2						2	0.02	2
1433	11	2	14	3	2	2	2	2	2	1	2	2	2	2							2	3	1	1	2	3	1	1	3	3	1	1		1	2	2						2	0.04	1
1434	11	1	9		2	2	2	2	2	1	2	2	2	2							2	1	1	1	2	3	1	1	3	3	1	1			2	2						2	0.02	1
1435	11	2	40	2	2	2	2	2	2	2	2	2	2	2							2	1	3	1	2	3	3	1	3	3	1	3			3	3						2	0.02	2
1436	11	2	45	2	2	2	2	2	2		2	2	2	2							3	1	1	1	2	3	1	1	3	3	1	1			2	3	2					2	0.02	2
1437	11	1	60	2	2	2	2	2	2	2	2	2	2	2	2	2	2	2	2	2	3	1	3	1	1	2	3	1	3	3	2	2	2	1	2	2	2					2	0.02	2
1438	11	1	23	3	2	2	1	2	2	2	2	1	2	2	1	2	2	2	2	2	2	3	3	3	2	3	3	3	3	3	1	2	1	2	3	2	2					1	61.91	1
1439	11	2	22	2	2	2	2	2	2	2	2	2	2	2							2	3	1	1	1	3	3	1	3	3	3	2		2	2	2	2					2	0.02	2
1440	11	2	9	3	1	2	2	2	2	1	1	1	2	2							3	1	1	1	1	3	1	1	3	3	1	1			2	2	2					2	0.02	1
1441	12	2	13	2	2	2	2	2	2	2	2	2	2	2							2	1	1	1	1	3	1	1	3	3	1	1			2	2						2	0.02	2
1442	12	2	13	2	2	2	2	2	2	2	2	2	2	2							2	3	3	3	2	3	3	3	3	3	2	3			1	1	2					2	0.02	2
1443	12	1	49	2	2	2	2	2	2	2	2	2	2	2							2	2	1	1	1	3	3	1	3	3	2	1	2		3	3	2					2	0.03	2
1444	12	1	17	2	2	2	2	2	2	2	2	2	2	2							2	3	3	3	2	3	3	3	2	2	2	2			1	1						2	0.02	2
1445	12	2	43	2	2	2	2	2	2	2	2	2	2	2							3	3	3	1	1	3	3	1	3	3	1	1			2	2	2					2	0.01	2
1446	12	2	6	2	2	2	2	2	2	2	2	2	2	2							2	3	3	3	1	3	3	3	2	2	2	2		1	1	1	2					2	0.02	2
1447	12	1	51		1	2	1	2	1	2	2	2	1	2	2	2	2	2	1	2	2	1	1	1	2	3	3	1	3	3	3	1	3		3	1		2	2	1	2	1	61.91	1
1448	12	2	58	1	1	2	2	2	2	1	1	1	2	2	1	2	2	2	1	2	3	3	3	3	2	3	3	1	3	3	1	1	3	1	2	3	2		2	2		2	0.03	1
1449	13	1	64		2	2	2	2	2	1	2	2	2	2	1	2	2	2	2	2	2	3	1	1	1	3	3	1	3	3	1	1			1	3	2					2	0.02	1
1450	13	1	33	1	2	2	2	2	2	1	1	1	2	2	1	2	2	1	2	2	2	3	3	1	2	3	3	1	3	3	1	1			2	3	2					2	0.02	1
1451	13	1	18	2	2	2	2	2	2	2	2	2	2	2	2	2	2	2	2	2	2	3	2	1	2	3	3	1	3	3	1	2			2	2	1	1	2	2	2	2	0.03	2
1452	13	1	50	2	1	2	1	2	2	2	1	2	2	2	2	2	2	2	1	2	3	1	1	1	2	3	1	1	3	2	1	2	2		3	3	1	1	2	2	2	2	0.02	1
1453	13	2	48	2	1	1	1		1		1	1	1	1	1				1		3	1	1	1	2	3	1	1	3	3	1	1	1	2	3	3	1	1	2	2	2	2	0.03	1
1454	13	1	18		1		2	1	1	1	2	2	2	2	2	2	2	2	2	2	2	1	1	1	2	1	3	1	2	2	3	3	2		2	2	1	1	2	2	2	2	0.02	1
1455	13	2	41	2	2	2	2	2	2	2	2	2	2	2	2	2	2	2	2	2	3	1	1	1	2	2	1	1	3	3	1	1	1		3	3	2	2	2	2	2	2	0.01	2
1456	13	1	14	2	2	2	2	2	2	2	2	2	2	2	2	2	2	2	2	2	3	1	1	1	1	3	1	1	3	3	1	1	1	2	3	2	2	2	2	2	2	1	61.91	2
1457	13	2	12	2	2	2	2	2	2	2	2	2	2	2	2	2	2	2	2	2	3	1	1	1		3	1	1	3	1	1	1	1		3	2	2	2	2	2	2	2	0.01	2
1458	13	1	47	2	2	2	2	2	2	2	2	2	2	2	2	2	2	2	2	2	3	1	1	1	2	3	1	1	3	3	1	1	1	2	3	3	2	2	2	2	2	2	0.02	2
1459	13	1	55		2	2	2	2	2	2	2	2	2	2	2	2	2	2	2	2	2	3	1	1	2	3	1	1	3	3	1				2	2	1	1	2	2	2	2	0	2
1460	13	2	19	1	2	2	1	1	1	1	1	1	2	1	1	2	2	1	2	2	2	3	3	1	2	3	3	1	2	3	1	1	2	1	2	3	1	1	2	2	2	1	11.75	1
1461	13	1	22	1	2	2	2	2	1	1	1	1	2	1	2	2	2	1	1	2	2	3	3	1	1	1	3	1	2	3	1	3	2	1	2	3	1	1	2	2	2	2	0.01	1
1462	13	1	45	1	2	2	1	2	1	1	2	1	1	2	1	2	2	1	1	2	2	3	3	3	1	1	3	3	2	3	1	1	2	1	3	3	1	1	2	2	2	1	11.56	1
1463	13	1	21	1	2	2	2	2	1	1	1	1	2	2	1	2	2	1	1	2	2	3	3	1	1	3	3	1	2	2	1	2	2	1	3	2	1	1	2	2	2	2	0.02	1
1464	13	2	41	1	2	2	2	2	2	2	2	2	2	2	2	2	1	1	2	2	2	3	1	1	1	3	3	3	3	3	1	2	2	1	2	2	1	1	2	2	2	2	0.02	1
1465	13	1	29	2	2	2	2	2	2	2	2	2	2	2	2	2	2	2	2	2	1	3	3	3	2	1	2	3	2	3	3	1	2	2	2	1	2	2	2	2	2	2	0.02	2
1466	13	2	30	2	2	2	2	2	2	2	2	2	2	2	2	2	2	2	2	2	1	1	3	1	2	1	3	1	2	3	3	1	1	2	2	1	2	2	2	2	2	2	0.01	2
1467	14	1	45	3	1	2	2	1	2	2	2	1	2	2	1	1	2	1	1	2	3	1	1	1	1	3	3	1	3	1	1	1	2	1	2	2	1	1	2	2	2	1	62.3	1
1468	14	2	69	2	2	2	2	2	2	2	2	2	2	2	1	1	1	1	1	2	3	1	1	1	2	2	1	1	3	3	1	1	2	1	3	3	2					2	0.01	1
1469	14	1	81	2	2	2	2	2	2	2	2	2	2	2	2	2	2	2	2	2	3	1	1	3	2	3	1	1	3	3	1	1	2	1	3	3	2					2	0.01	2
1470	14	2	40	2	2	2	2	2	2	2	2	2	2	2	2	2	2	2	2	2	3	1	1	1	2	2	1	1	3	3	1	1	2	1	2	2	2					2	0.01	2
1471	14	1	40	2	2	2	2	2	2	2	2	2	2	2	2	2	2	2	2	2	2	1	3	1	2	3	1	1	3	3	1	2	2	1	3	3	2					2	0.01	2
1472	14	2	69	1	2	2	2	2	2	2	2	2	2	2	2	2	2	2	2	2	3	1	1	1	1	3	3	1	3	2	1	1	3	1	1	2	1	2	2	2	2	2	0.02	2
1473	14	2	40	3	2	1	1	2	1	1	2	2	2	1	1	2	2	1	1	2	3	1	1	1	2	2	1	1	3	3	1	1	3		3	3	1	1	2	1	2	1	11.2	1
1474	14	1	40	1	2	2	2	2	2	1	2	1	2	2	2	2	2	2	2	2	3	2	2	2	1	3	3	3	3	3	1	1	3	1	2	2	1	1	2	1	2	2	0.02	1
1475	14	2	36	3	2	2	1	2	2	1	2	1	2	2	1	2	2	2	2	2	3	3	1	1	1	3	3	3	3	3	1	1	3	1	1	2	2					2	0.02	1
1476	14	2	46	3	2	1	2	2	2	2	1	1	2	2	2	2	2	2	1	2	3	1	1	1	2	3	1	1	2	3	1	1		2	2	3	2					1	15.98	1
1477	14	1	61	1	2	2	2	2	2	2	1	2	2	2	2	2	2	2	1	2	3	1	1	1	2	3	1	1	2	3	2	1			2	3	1	1	2	2	2	1	62.3	1
1478	14	1	62	3	2	2	2	2	2	1	1	1	2	2	2	2	2	2	2	2	3	1	3	3	1	2	1	3	3	3	1	1	1	1	3	2		2	2	2	2	2	0.01	1
1479	14	1	48	2	2	2	2	2	2	2	2	2	2	2	2	2	2	2	2	2	3	1	1	1	1	3	3	3	3	2	1	3	2	1	2	2	2					2	0.01	2
1480	14	1	43	2	2	2	2	2	2	2	2	2	2	2	2	2	2	2	2	2	3	1	1	1	2	3	3	1	3	2	1	3	3	1	2	2	2					2	0.01	2
1481	14	1	20	2	2	2	2	2	2	2	2	2	2	2	2	2	2	2	2	2	3	3	1	3	1	3	3	3	2	2	3	1	1	2	2	2	2					2	0.01	2
1482	14	1	12	2	2	2	2	2	2	2	2	2	2	2	2	2	2	2	2	2	3	2	1	3	1	3	3	3	2	1	2	2	2	1	1	2	2					2	0.01	2
1483	14	2	41	1	2	2	2	2	1	1	2	1	2	1	1	2	2	2	2	2	3	1	1	1	2	3	3	1	3	3	3	3	2	1	3	3	1	1	2	2	2	2	0.02	1
1484	14	1	43	1	2	1	2	1	2	1	2	2	2	2	2	1	2	2	1	1	2	2	1	3	2	3	3	3	3	3	3	3	3	2	2	1	2	1	2	2	2	1	62.3	1
1485	14	1	14	1	2	2	2	2	2	2	2	1	2	2	2	2	2	1	2	2	2	1	3	1	1	3	3	1	3	3	3	3	3	2	2	2	1	1	2	2	2	2	0	1
1486	14	2	9	1	2	2	2	2	2	2	2	1	2	2	2	2	2	1	2	2	2	1	3	1	1	3	3	1	3	3	3	3	3		2	2	1	1	2	2	2	2	0.01	1
1487	14	1	55	2	2	2	2	2	1	1	2	2	2	2	2	2	1	2	2	2	3	1	3	1	2	1	1	1	3	3	1	3	1	1	2	2	2					2	0.01	1
1488	14	2	49	2	2	2	2	2	1	2	1	1	2	2	1	1	1	2	2	2	3	1	1	1	2	3	1	1	3	3	1	3	3	1	2	3	2					2	0.01	1
1489	14	2	59	2	2	2	2	2	2	2	2	1	2	2	1	2	2	2	2	2	3	1	1	1	1	3	1	1	3	3	3	1	1	1	2	2	1	2	2	1	2	1	7.88	1
1490	14	1	62	2	2	1	2	2	1	2	2	2	2	2	2	2	2	2	2	2	3	1	3	1	1	3	3	1	3	3	3	1	1	1	2	2	1	2	2	2	2	1	19.54	1
1491	14	1	18	1	2	2	2	2	2	2	1	1	2	2	2	2	2	2	2	2	1	3	3	3	1	3	3	1	2	2	3	1	1	2	3	3	1	1	2	1	2	1	62.3	1
1492	14	2	43	3	1	1	1		1	2	1	1	1	2	1	2	1	1	1	2	3	3	1	3	2	1	1	1	3	3	1	1	2	1	3	2	1	1	2	1	2	1	62.3	1
1493	14	1	45	1	2	2	2	2	2	2	2	2	2	2	2	2	2	2	2	2	3	1	1	1	2	1	1	1	3	3	1	1	2		3	2	1	1	2	1	2	1	7.45	2
1494	14	1	13	1	1	1	2	2	2	2	2	2	2	2	1	2	1	1	1	2	3	3	1	3	1	1	3	1	3	3	1	1	2	1	3	2	1	1	2	1	2	1	62.3	1
1495	14	1	16	1	1	1	2	2	1	2	2	2	2	2	1	2	2	2	1	2	3	2	1	1	2	1	3	1	3	3	1	1	2		3	2	1	1	2	1	2	1	62.3	1
1496	14	2	45	2	2	2	2	2	2	2	2	2	2	2	2	2	2	2	2	2	3	1	1	1	2	2	1	1	3	3	1	1	3	1	2	3	2					2	0.01	2
1497	14	1	47	2	2	2	2	2	2	2	2	2	2	2	2	2	2	2	2	2	3	1	3	1	2	3	3	1	3	3	2	1	3	1	3	3	2					2	0.01	2
1498	14	2	21	2	2	2	2	2	2	2	2	2	2	2	2	2	2	2	2	2	3	1	3	1	2	3	1	1	3	2	1	1	3		3		2					2	0.01	2
1499	14	2	17	2	2	2	2	2	2	2	2	2	2	2	2	2	2	2	2	2	3	1	1	1	2	2	1	1	3	3	1	1	3	1	2	3	2					2	0.02	2
1500	14	2	63	3	2	2	1	1	1	2	1	2	1	1	1	1	2	1	1	2	3	1	1	1	2	3	1	1	3	3	1	1	2	1	3	3	1	2	2	2	2	2	0.01	1
1501	14	1	42	3	1	1	1	2	1	2	1	1	2	2	2	2	2	2	1	2	2	3	1	1	2	3	1	1	3	2	1	1	3	2	2	2	1		2	2	2	1	32.3	1
1502	14	1	27	2	2	2	2	1	2	2	1	1	2	2	1	1	2	1	2	2	3	3	1	1	2	3	1	1	2	2	1	2	2		2	1	2	2				2	0.01	1
1503	14	1	55	3	2	2	2	2	2	2	2	2	2	2	2	2	2	2	2	2	2	1	1	1	2	1	3	1	2	3	3	3	3	2	3	3	2					1	62.3	2
1504	14	2	55	3	2	2	2	2	2	2	2	1	2	2	2	2	2	2	2	2	2	1	1	1	2	3	3	1	2	3	2	3	3	2	3	3	2					1	32.3	1
1505	14	2	26	3	2	2	2	2	2	2	2	2	2	2	2	2	2	2	2	2	2	1	1	1	2	3	3	1	2	3	3	3	3	2	3	3	2					1	32.3	2
1506	14	2	47	1	1	1	1	2	1	2	1	2	1	2	1	2	2	1	1	2	3	1	1	1	2	1	3	1	2	3	2	1	1	2	2	3	1	1	2	1	2	1	62.3	1
1507	14	1	48	1	2	2	2	2	2	2	2	2	2	2	2	2	2	1	2	2	3	3	1	1	2	1	1	1	2	3	1	1	1	2	3	3	1	1	2	1	2	2	0.02	1
1508	14	2	27	1	2	1	1	2	1	2	2	2	1	1	2	2	2	2	1	2	3	1	1	1	2	3	3	1	2	3	1	1	1	2	2	2	1	1	2	1	2	1	13.84	1
1509	14	2	59	1	2	1	2	1	1	1	1	2	2	2	2	1	2	2	1	2	3	1	1	1	1	3	3	3	3	2	1	1	3	1	3	2						1	62.3	1
1510	14	1	34	2	1	2	1	2	2	2	2	2	2	2	1	2	2	2	1	2	3	3	1	1	2	2	1	1	3	3	1	1	3	1	2	2	2					1	62.3	1
1511	14	1	42	2	2	2	2	2	2	2	2	2	2	2	2	2	2	2	2	2	3	1	1	1	2	3	3	3	3	2	2	1	3	1	3		2					2	0.01	2
1512	14	2	12	2	2	2	2	2	2	2	2	2	2	2	2	2	2	2	2	2	2	2	1	3	2	3	3	3	3	2	2	1	2	1	2							2	0.01	2
1513	14	1	10	2	2	2	2	2	2	2	2	2	2	2	2	2	2	2	2	2	2	3	1	3	2	3	3	3	2	2	2	2	2	2	1	2	2					2	0.02	2
1514	14	2	6	2	2	2	2	2	2	2	2	2	2	2	2	2	2	2	2	2	3	3	1	3	2	3	3	3	2	2	2	2	2	1	2	2	2					2	0.02	2
1515	14	2	53	3	2	2	2	2	2	2	2	2	2	2	2	2	2	2	2	2	2	1	1	1	1	3	3	3	2	2	2	1	2	2	2	1	2	2				2	0.66	2
1516	14	1	62	2	2	2	2	2	2	2	2	2	2	2	2	2	2	2	2	2	2	1	3	1	1	3	3	3	3	2	2	1	2	2	2	1	2					2	0.01	2
1517	14	1	17		1	1	1	2	1	1	1	1	2	1	2	2	2	2	1	2	2	3	1	3	1	2	1	1	3	2	3	1			3	3	2					2	0.01	1
1518	14	1	51		1	1	1	2	1	1	1	1	2	2	2	2	2	2	1	2	3	1	1	1	1	2	1	1	3	2	3	1			3	3	2					2	0.01	1
1519	14	1	85	2	2	2	2	2	2	2	1	2	2	2	2	2	2	2	2	2	2	3	1	1	2	1	3	1	3	2	2	1		2	3	3	2	2	2	2	2	2	0	1
1520	14	2	51		1	1	1	2	1	2	1	1	2	1	1	2	2	2	1	2	2	3	1	1	1	3	1	1	3	2	1	1		2	3	3	1	2	2			2	0.01	1
1521	14	1	13		1	2	1	2	2	1	1	1	2	2	2	2	2	2	1	2	2	3	3	3	2	3	3	1	3	2	2	2		2	1	1	1					2	0.01	1
1522	14	2	69	3	2	2	2	2	2	2	2	2	2	2	2	2	2	2	2	2		3	3	1	1	2	1	1						1			2	2	2	2	2	2	0.01	2
1523	14	1	68	3	2	2	2	2	2	2	2	2	2	2	2	2	2	2	2	2	3	1	1	1	1	3	3	1	3	2	2	2		1	3	3	2	2	2	2	2	2	0.01	2
1524	14	2	42	1	2	2	2	1	2	2	2	1	2	2	1	1	2	2	2	2	3	1	1	1	2	3	1	1	3	3	1	2	3	1	1	2	1	1	1	2	2	1	8.29	1
1525	14	2	14	1	2	2	2	2	2	2	1	1	2	2	2	2	2	2	2	2	3	1	1	1	2	3	1	1	3	2	1	2	3	1	1	2	1	1	1	2	2	1	61.91	1
1526	14	1	82		1	2	1	1	1	1	1	1	2	2	1	1	2	2	1	2	3	1	3	3	2	3	1	1	3	3	3	1	3	1	1	2	1	1	1	2	2	2	0.01	1
1527	14	2	45	1	2	2	2	2	2	1	1	1	2	2	1	2	2	2	1	2	2	1	3	1	2	3	3	1	3	3	1	3	3	2	3	3	1	1	2	2	2	2	0.01	1
1528	14	1	50	3	2	2	2	2	1	1	1	1	2	2	1	2	2	2	2	2	2	1	1	3	2	3	3	1	3	3	3	3	1	2	3	3	1	1	2	2	2	2	0	1
1529	14	1	21	1	2	2	2	1	2	1	1	1	2	2	1	2	2	2	1	2	2	3	1	1	1	3	3	1	2	2	2	3	2	2	2	2	1	1	2	2	2	2	0	1
1530	14	1	60	3	1	2	2	2	1	2	2	2	2	2	1	2	2	2	1	2	2	3	3	3	2	3	3	3	3	1				2			1	1	2	1	2	1	61.91	1
1531	14	2	60	1	2	2	2	2	1	2	2	2	2	2	2	2	2	2	2	2	2	1	3	3	2	3	1	1	3	2					2		1	1	2	2	2	2	0.01	1
1532	14	2	43		2	2	1	2	1	2	2	2	2	2	1	2	2	2	2	2	3	1	1	1	2	2	1	1	3	3	1	3	3	1	3	3	2	2	2	2	2	2	0.02	1
1533	14	2	50	2	2	2	2	2	2	2	2	2	2	2	2	2	2	2	2	2	2	1	1	1	2	3	1	1	3	1	2	3	1	2	3	2	2	2	2	2	2	2	0.02	2
1534	14	2	76	3	2	2	2	2	2	2	2	2	2	2	2	2	2	2	2	2	3	1	3	3	1	3	3	1	3	2	2	1		1	3	3	2	2	2	2	2	2	0.06	2
1535	14	2	54	1	2	2	2	2	1	2	1	2	2	1	2	2	2	2	2	2	2	1	1	1	2	3	3	1	2	2	1	1	2	1	2	2	1	1	1	1	2	2	0.01	1
1536	14	2	25	3	2	2	2	2	2	2	1	1	2	2	2	2	2	2	2	2	3	3	1	1	2	3	3	1	3	3	1	1	2	1	3	3	1	1	2	2	2	2	0.01	1
1537	14	2	29	1	1	1	2	2	2	2	2	2	2	2	1	2	2	1	2	2	3	1	3	1	2	3	1	1	3	3	1	1	2	1	3	3	2	2	2	2	2	1	16.64	1
1538	14	2	50	2	2	2	2	2	2	2	2	2	2	2	2	2	2	2	2	2	2	3	1	1	2	3	3	1	3	3	1	1	2	1	3	3	1	1	2	2	2	2	0	2
1539	14	1	14	1	1	2	2	1	2	1	1	1	2	2	1	2	2	1	1	2	3	2	1	1	2	3	1	1	3	3	1	1	2	1	2	3	1	1	2	2	2	1	61.91	1
1540	14	1	54	3	1	2	2	2	1	2	1	1	1	2	1	2	2	2	1	2	3	3	3	3	2	3	3	1	3	3	1	1	2	1	3	3	2	1	2	2	2	1	61.91	1
1541	14	2	43	1	2	2	2	1	2	1	1	1	2	2	1	2	2	1	2	2	3	1	3	1	2	3	3	1	3	3	1	1	2	1	3	3	1	1	2	2	2	2	0.01	1
1542	14	1	66		2	2	2	2	2	2	2	2	2	2	2	2	2	2	2	2	3	1	3	1	1	3	3	1	2	2	2	2	2		3	3	2					2	0.01	2
1543	14	2	64		2	2	2	2	2	2	2	2	2	2	2	2	2	2	2	2	3	3	3	1	2	3	3	1	2	1	1	2	2		3	2	2	2				2	0.02	2
1544	14	2	47		2	2	1	2	1	1	1	1	2	2	1	1	2	1	1	2	2	1	2	1	1	3	1	1	2	2	2	2	2		3	3	1	1	2		2	1	61.91	1
1545	14	2	21		2	2	2	2	2	2	2	2	2	2	2	2	2	2	2	2	1	3	1	1	1	1	2	1	1	2	2	2	1	2	3	2	2	2	2	2	2	1	17	2
1546	14	2	8		2	2	2	2	2	1	1	1	2	2	2	2	2	2	1	2	3	1	3	1	1	3	1	1							3	1		1	2	1	2	1	61.91	1
1547	15	1	48		1	1	1		1		1	1					1		1	2	2	1	3	1	1	1	3	1	2	2	2		2	1	2	2	1	1	2	2	2	2	0.64	1
1548	15	2	20	1	1	1	1	1	1	1	1	1	2	2	1	1	1	1	1	1	2	1	1	1	1	3	3	1	3	3	1	1	2	2	2	3	1	1	2	2	2	1	61.91	1
1549	15	2	48					1	1	2	1				1	1	1	1		1	3	3	1	1	1	3	1	1	1	1				1	3	1	1	1	2	1	2	1	61.91	1
1550	15	1	54		1	2	2	1	1	1	1	1	1	1	2	1	2	1	1	1	3	1	3	1	1	2	3	3	2	2	1	1	2		3	3	1	1	2	1	2	1	8.76	1
1551	15	2	24		1	2	1	1	1	2	2	1	1	2	1	1	2	1	1	2	2	1	1	1	2	3	3	1	3	3	1	1	2	2	3	3	1	1	2	2	2	1	7.07	1
1552	15	2	59	2	2	2	2	2	2	2	2	2	2	2	2	2	2	2	2	2	3	1	1	1	1	2	1	1	2	2	1	1	2	1	3	3	1	1	2	1	2	2	0.01	2
1553	15	1	64	1	2	2	2	2	2	1	1	1	2	2	1	2	1	1	1	2		1	1	1	1	2	1	1	2	2	1	2	2	1	3	3	1	1	2	1	2	2	0.15	1
1554	15	2	37	1	1	1	2	2	1	2	1	1	2	2	1	2	2	1	1	2	2	1	1	1	2	3	3	1	2	2	1	1	2		3	1	1	1	2	2	2	1	1.7	1
1555	15	1	39	1	2	1	2	2	1	1	1	2	2	2	1	2	2	2	1	2	2	1	1	1	1	1	3	1	2	2	1	1	2		2	1	1	1	2	2	2	1	5.27	1
1556	15	2	9	1	2	2	2	2	1	1	1	1	2	2	1	2	2	2	1	2	3	1	1	1	1	1	3	1	2	2	1	2	2		2	1	1	1	2	2	2	2	0.01	1
1557	15	1	5	2																		1	2	1	1	1	2	1									1	1	2	2	2	2	0.04
1558	15	1	72		2	2	2	1	2	2	1	1	2	2	1	1	1	1	1	2	2	3	3	3	2	1	3	1	2	2	2	2	2		2	2	1	1	2	2	2	2	0.01	1
1559	15	1	44		1	2	2	2	2	2	2	1	2	2	2	1	2	2	1	2	2	1	1	1	1	1	1	1	2	2	2	2	2		2						2	2	0.02	1
1560	15	2	66		2	2	2	1	2	2	1	1	2	2	1	1	2	1	1	2	2	1	1	1	2	1	3	1	2	2	1	2	2		3	2	1	2	2	2	2	2	0.01	1
1561	15	1	70		1	1	2	2	1	1	2	2	1	2	2	2	2	2	1	2	2	1	1	1	1	1	1	1	2	2	2	2	2		2	2	1	1	2	2	2	1	61.91	1
1562	15	2	70		2	1	1	1	1	1	1	2	1	1	2	2	2	2	1	2	2	3	3	1	2	1	1	1	2	2	2	2	2		2	2	1	1	2	2	2	1	61.91	1
1563	15	1	33	2	1	2	1	1	1	1	1	2	1	2	1	1	2	2	1	1	3	1	1	1	2	3	1	1	3	3	1	1	3	2	2	3	2	2	2	2	2	1	21.45	1
1564	15	2	60	2	1	1	1	1	1	2	2	1	1		1	1	1	1	1	1	3	1	3	1	1	3	1	1	3	3	3	1	3	1	3	3	2				2	2	0	1
1565	15	2	50	1	2	2	2	2	2	2	2	1	2	2	2	2	2	1	1	2	3	1	1	1	1	3	3	1	3	3	1	1	3	2	2	3	1	1	2	2	2	2	0.01	1
1566	15	2	60	1	2	2	2	2	2	2	1	1	2	2	2	2	2	2	2	2	3	1	2	1	2	3	1	1		2					3	3	1	1	2	1	1	2	0.01	1
1567	16	1	70	2	2	2	2	2	1	1	1	1	2	1	2	2	2	2	1	2	3	1	1	1	1	3	1	1	3	3	3	1	1	2	3	3	2	2	2	2	2	1	18.37	1
1568	16	2	57	1	2	2	2	2	2	2	2	2	2	2	2	2	2	2	2	2	3	1	1	1	2	3	1	1	3	3	3	3		1	2	2	1	1	2	1	2	2	0.02	2
1569	16	1	52		1	2	2	2	1	1	2	2	1	2	2	2	2	2	1	2	3	3	1	1	1	3	3	3	3	3	1	1	3	2	2	2	1	1	2	1	2	1	62.11	1
1570	16	2	57	1	1	2	1	2	1	2	2	2	2	2	1	2	2	2	1	2	3	3	1	1	1	3	3	1	3	3	1	1	3	2	3	2	1	1	2	2	2	1	18.73	1
1571	16	2	44	1	1	2	1	1	1	1	1	2	1	1	1	2	2	2	1	2	2	1	1	1	1	3	1	1	3	2	1	1	2	1	2	2	2	2	2	2		1	15.19	1
1572	16	2	58	1	2	1	2	2	2	2	2	2	2	2	2	2	2	2	1	2	2	1	1	1	1	3	1	1	3	3	1	1	3	2	3	3	2	2	2	2	2	1	9.87	1
1573	16	2	50	1	2	2	2	2	2	2	2	2	2	2	2	2	2	2	2	2	3	1	1	1	2	1	3	1	3	3	1	1	1		1	3	1	1	1	1	1	1	62.11	2
1574	16	1	55	2	1	2	2	2	2	2	2	2	2	2	2	2	2	2	2	2	2	1	1	1	2	3	1	1	2	1	3	3	1	1	3	3	2	2	2	2	2	1	11.91	1
1575	16	2	64	2	2	2	2	2	2	2	2	2	2	2	2	2	2	2	2	2	3	1	1	1	1	3	1	1	3	2	1	2	3		1	3	2	2	2	2	2	2	0.02	2
1576	16	2	65	2	2	2	2	2	2	2	2	2	2	2	2	2	2	2	2	2	2	1	1	1	2	2	1	1	3	3	1	3	1	1	3	3	2	2	2	2	2	2	0.01	2
1577	16	1	73	2	2	2	2	2	2	2	2	2	2	2	2	2	2	2	2	2	2	1	1	1	2	3	1	1	3	3	1	3	3	1	3	3	2	2	2	2	2	2	0.02	2
1578	16	2	59	1	1	1	1	1	1	1	1	1	1	2	1	2	2	2	1	2	3	1	1	1	2	2	1	1	3	3	1	1	2	1		2	1	1	2	1	2	2	0.02	1
1579	16	2	24	1	1	1	1	1	1	1	1	1	1	1	1	1	1	1	1	2	3	1	1	1	2	3	1	1	3	1	1	1	2		3	3	2					1	19.22	1
1580	16	1	55	2	2	2	2	2	2	2	2	2	2	2	2	2	2	2	2	2	3	1	1	1	2	3	1	1	3	1	1	1	2		3	2	1	1	2	1	2	2	0.02	2
1581	16	1	65	3	2	2	2	2	2	2	1	2	2	2	2	2	2	2	2	2	2	3	3	1	2	3	3	1	1	1	2	2	3	2	2	3	2					1	6.42	1
1582	16	2	58	1	2	1	2	2	1	2	2	2	2	2	2	2	2	2	2	2	2	3	1	3	2	1	3	1	3	1	2	2	3	2	2	3	2					1	62.11	1
1583	16	1	25	3	2	2	2	2	2	2	2	2	2	2	2	2	2	2	2	2	2	3	3	3	2	3	3	3	3	1	2	2	3	2	2	3						1	4.11	2
1584	16	1	19	1	2	1	2	2	1	2	2	1	2	2	2	2	2	2	1	1	1	3	3	2	2	3	3	3	1	1	1	3	1	2	1	3						1	13.59	1
1585	16	2	13		1	2	2	2	2	1	1	1	2	2	1	1	2	2	1		2	3	3	3	2	3	2	3	1	1	1	2	2	2	3	3	1	1	2	1	2	2	0.01	1
1586	16	1	48	1	1	1	1	1	1	1	1	1			1		1	1	1	2	3	3	2	1	2	1	1	1	3	3	1	1		1	3		1	1	1	1	1	1	12.27	1
1587	16	2	46	1					1		1	1			1				2	2	3	1	1	1	1	1	3	1	3	3	1	2	2	2	3	3	1	1	2	1	2	1	62.3	1
1588	16	1	72	2	2	2	2	2	2	2	2	2	2	2	1	2	2	2	2	2	2	1	1	1	2	3	1	1	3	1	3	1	3		3		2	2	2	2		2	0	1
1589	16	2	62	3	2	2	2	2	1	2	2	1	2	2	1	2	2	2	2	2	3	3	1	1	1	1	1	1	3	3	3	3	3		1	1	2	2	2	2		2	0.09	1
1590	17	1	48	2	2	2	2	2	2	2	2	2	2	2	2	2	2	2	2	2	3	1	1	1	1	2	1	1	3	3	3	3	1	2	3	2	2	2	2	2		1	12.96	2
1591	17	2	17	2	2	2	2	2	2	1	2	2	2	2	2	2	2	2	2	2	2	1	1	1	1	3	3	3	3	2	2	3		1	2	2	2					2	0.02	1
1592	17	1	15	2	1	2	2	2	2	2	2	2	2	2	1	2	2	2	1	2	2	3	1	1	1	3	3	3	3	2	2	3			1	2	2					2	0.01	1
1593	16	2	42	1	2	2	2	1	2	2	2	1	2	2	1	1	2	2	2	2	3	3	1	1	1	3	1	1	3	3	2	1	3	1	2	1	1	1	1	2	2	2	0.02	1
1594	16	1	40	1	2	2	2	2	2	2	2	1	2	2	1	2	2	2	2	2	3	3	1	1	1	3	1	1	3	3	2	2	3	1	2	1	2	2	2	2	2	2	0.01	1
1595	16	1	58	1	1	2	2	2	2	2	2	2	2	2	2	2	2	2	1	1	2	3	1	1	2	3	3	3	3	2	1	1	3	1	2	2	1	1	2	2	2	1	62.3	1
1596	18	1	54	1	2	1	2	2	1	2	2	2	2	2	1	2	2	2	1	2	3	3	1	3	2	3	3	3	3	2	1	1	3	1	3	2	1	1	2	1	2	1	62.3	1
1597	18	2	45	1	2	2	2	2	2	2	2	2	2	2	2	2	2	2	2	2	3	1	1	3	2	3	3	3	3	2	2	1	3	1	3	2		1	2	1	2	1	62.3	2
1598	18	1	26	1	2	2	2	2	2	2	2	2	2	2	2	2	2	2	2	2	3	1	1	1	2	3	3	3	3	2	2	1	3	1	3	2	1	1	2	1	2	2	0.32	2
1599	16	1	25	1	2	1	2	2	2	2	2	2	2	2	2	2	2	2	2	2	3	3	1	1	2	3	3	3	3	2	2	1	3	1	3	2	1	1	2	1	2	1	16.45	1
1600	19	2	26	1	2	1	2	2	2	2	2	1	2	2	1	2	2	2	2	2	1	3	3	3	2	3	3	1	2	3	1	1			2	2	1	1	2	1	2	1	62.3	1
1601	20	2	50	1	2	1	2	2	1	2	1	1	2	1	1	2	2	2	1	2	2	1	1	1	2	3	3	1	3	3	1	2	2	2	3	2	1	1	2	2	2	1	4.09	1
1602	20	1	28	1	2	2	2	2	1	2	2	2	2	2	1	2	2	2	1	2	2	1	1	3	2	3	3	1	2	3	1	1		2	3	2	1	1	2	1	2	1	9.1	1
1603	20	2	27	1	2	1	2	2	2	2	2	2	2	2	2	2	2	2	2	2	3	3	1	1	2	3	3	1	3	2	2	1	3	1	3	2	1	1	2	2	2	1	62.11	1
1604	20	2	55	1	2	2	2	2	2	2	2	2	2	2	2	2	2	2	2	2	3	1	1	1	2	3	3	3	3	2	2	1	3	1	2	2	1	1	2	2	2	1	62.11	2
1605	20	2	33	2	2	1	2	2	2	2	2	1	2	2	1	2	2	2	2	2	3	3	1	3	1	1	3	1	3	3	3	1	1	2	3	3	2		2	2	2	2	0.02	1
1606	20	2	38	2	2	1	2	2	2	2	2	2	2	2	2	2	2	2	2	2	3	3	1	1	2	3	3	3	3	2	2	1	3	1	2	2	2					1	20.75	1
1607	20	1	28	2	1	1	2	2	2	2	2	2	2	2	2	2	2	2	2	2	1	3	1	1	1	3	3	3	3	2	2	2	3	2	2	2	2					1	2.32	1
1608	20	2	23	2	1	1	2	2	2	2	2	2	2	2	2	2	2	2	2	2	2	1	1	1	1	3	3	3	3	2	2	3		2	2	2	2					2	0	1
1609	20	2	57	2	2	2	1	2	1	2	2	2	2	2	2	2	2	2	2	2	1	3	1	3	1	3	3	3	2	2	2	2	3	2	1	2	2					2	0.01	1
1610	20	1	54	1	1	1	2	2	2	2	2	2	2	2	2	2	2	2	1	1	3	3	1	1	1	3	3	3	3	2	2	3		2	2	2	1	1	2	2	2	1	62.11	1
1611	20	2	43	1	2	1	2	2	2	2	2	2	2	2	2	2	2	2	2	2	2	1	1	1	1	3	3	3	3	2	2	3		2	2	2	1	1	2	2	2	1	62.11	1
1612	20	1	59	1	1	1			1	2	2	2	2	2	2						3	1	1	1	1	1	1	1	3	3	1	1	3				1		2	1	2	2	0.01	1
1613	20	2	56	1		1		1	1	2	2	1	2	2	2	2	2	2	2	2	3	1	1	1	1	1	1	1	3	3	1	3	1		3	3	1	2	2	2	2	1	16.06	1
1614	20	1	43		1	1			2	1	1	2	2	2							3	1	1	1	2	1	1	1	3	3	1	1	3		3	2	1	1	2	1	2	1	62.11	1
1615	20	2	65	1	1	1			2	1	1	2	1	2							3	1	1	1	2	1	1	1	3	3	1	1	3		3	3	1	1	2	1	2	1	21.73	1
1616	20	2	11	1	2	2	2	2	2	2	2	2	2	2							3	1	1	1	1	1	1	1	3	3	1	1	3		3		1	1	2	1	2	1	62.11	2
1617	20	1	67	1	2	2	2	2	2	2	2	2	2	2							3	1	1	1	2	1	1	1	3	3	1	1	3		2	2	1	1	2	1	2	1	12.7	2
1618	20	2	15	1	1	1			2	2	2	2	2	2							3	1	1		2	1	1	1	3	3	1	1	3		3	3	2					1	62.7	1
1619	20	1	66	1	1	1	1	1	1	1	1	2	1	1	1	1	1	1	1	2	3	1	3	1	1	1	1	1	3	3	1	1			3	3	2					1	12.28	1
1620	20	2	44	2	2	2	2	2	2	2	2	2	2	2	2	2	2	2	2	2	3	1	3	1	2	1	1	1	3	3	3	3			3	3	1	1	1	2	2	2	0.02	2
1621	21	2	62	1	1	1									1				1	2	3	1	3	1	2	3	1	1	3	3	1	1	3	1	3	1	1	1	1	2	2	1	62.11	1
1622	21	2	55	1	2	2	2	2	2	2	2	2	2	2	2	2	2	2	2	2	3	1	2	1	1	1	1	1	3	3	1	3	3		3	3	1	1	1	1	2	1	62.11	2
1623	21	1	58	1	1	1	1	1	1	1	1	1	1	1	1	1	1	1	1	1	3	1	1	1	2	1	1	1	3	3	1	3	3		3	3	1	2	2	2	2	1	62.11	1
1624	21	1	18	1	1	1	1		2	2	2	2	2	2							3	1	1	1	2	1	1	1	3	3	1	1			3	2						1	18.44	1
1625	19	2	64	1	1	1	1	1	1	1	1	1	1	1	1	1	2	1	1	2	3	1	3	1	2	1	1	1	3	3	1	1	3		3	3	1	2	2	2	2	1	2.77	1
1626	19	2	63	1	2	1	2	2	2	2	2	1		2	2	2	2	2	1	2	3	1	3	1	2	1	1	1	3	3	1	1	3		3	3	1	2	2	1	2	1	21.02	1
1627	19	2	65	3	2	2	2	2	2	2	2	2	2	2	2						3	1	2	1	2	3	1	1	3	3	1	3	3	1	2	3	2					2	0.01	2
1628	19	1	67	3	2	2	2	2	2	2	2	2	2	2							3	1	1	1	2	3	1	1	3	3	1			1	2	3	2					2	0.01	2
1629	19	1	48	3	2	2	2	2	2	2	2	2	2	2	2	2	2	2	2	2	2	1	1	1	2	1	3	1	3	3	1	1	3		2		2	2	2	2	2	2	0.01	2
1630	19	2	6	2	2	2	2	2	2	2	2	2	2	2	2	2	2	1	1	2	3	1	3	1	1	1	1	1	3	3	3	3	3		3	3	2					2	0.04	1
1631	19	1	13	2	2	2	2	2	2		2	2	2	2	2	2	2	2	2	2	3	1	1	1	1	2	1	1	3	3	3	3	1	2	3	1	2	2	2	2	2	1	62.3	2
1632	18	2	45	2	2	2	2	2	2	2	2	2	2	2	2	2	2	2	2	2	3	1	1		1	2	1	1	3	3	3	3	1	2	3	2	2	2	2	2	2	1	3.81	2
1633	18	2	17	2	2	2	2	2	2	2	2	2	2	2	2	2	2	2	2	2	3	1	1	1	1	2	1	1	3	3	3	3	1	2	3	2	2		2	2	2	1	9.74	2
1634	18	2	38	1	2	2	2	2	2	2	2	2	2	2	2	2	2	2	2	2	2	1	1	1	2	3	1	1	3	1	1	1	1		1	1	2	2	2	2		2	0.01	2
1635	17	1	70	1	2	2	2	2	2	2	2	2	2	2	2	2	2	2	2	2	2	1	1	1	2	1	1	1	3	1	1	1	1		1	1	2	2	2	2		2	0.01	2
1636	17	2	62	1	2	2	2	2	2	2	2	2	2	2	2	2	2	2	2	2	2	1	1	1	2	1	1	1	3	1	1	1	1		1	1	2	2	2	2	2	2	0.01	2
1637	22	1	63	2	1	2	1	2	1	2	1	1	1	1	1	1	1	1	2	2	2	1	1	1	1	2	1	1	3	3	1	3	1		3	3	1	1	1	1		1	62.3	1
1638	22	2	61	3	1	2	1	1	1	1	1	1	2	1	1	1	2	2	1	1	2	3	1	3	1	3	1	1	3	3	3	3	3		1	2	2					1	18.57	1
1639	22	1	46	1	1	2	2	2	2	2	2	2	2	2	2	2	2	2	2	2	2	1	1	1	2	1	1	1	3	3	1	3	1		3	3	2	2	2	2		2	0.01	1
1640	22	2	47	1	1	2	2	2	1	2	2	2	1	1	2	2	2	1	1	2	2	1	1	1	2	3	1	1	3	3	1	3	1		3	3	2	2	2	2		2	0.01	1
1641	22	2	10		1	2	2	2	1	2	2	2	1	1	2	2	2	1	1	2	2	1	1	1	2	3	1	1	3	3	1	3	1		1	1	2	2	2	2		1	62.3	1
1642	22	2	5	1	1	2	2	2	1	2	2	2	1	1	2	2	2	1	1	2	2	1	1	1	2	3	1	1	3	3	1	3	1		3	3	2	2	2	2		1	62.3	1
1643	22	1	49	2	2	2	2	2	2	2	2	2	2	2	2	2	2	2	2	2	1	3	3	2	2	1	1	1	3	1	1	1	1	2	3		2	2	2	2		2	0	2
1644	22	2	45	2	1	2	2	2	2	2	2	2	2	2	2	2	1	1	1	2	1	3	3	2	2	1	1	1	3	1	1	1	1	2	3		2	2	2	2		2	0.01	1
1645	22	1	5	2	1	2	2	2	2	2	2	2	2	2	2	2	1	1	1	2	1	3	3	2	2	1	1	1	3	1	1	1	1	2	3		2	2	2	2		2	0.02	1
1646	22	1	45	1	1	1	2	1	1	2	1	1	1	2	1	1	1	1	1	2	2	1	1	1	2	1	1	1	3	1	1	1	1		3	2	1	1	2	1		1	62.3	1
1647	22	2	39	1	1	2	2	1	1	2	1	1	1	1	1	1	1	1	1	1	2	1	1	1	2	1	1	1	3	1	1	1	1		3	2	1	1	2	1		2	0.03	1
1648	22	1	17	1	1	1	2	1	1	2	1	1		2	2	1	1	1	1	1	2	2	1	1	1	2	1	1	1	3	1	1	1	1	3	2	1	1	2	1		1	62.3	1
1649	22	2	4	3	2	2	2	2	2	2	2	2	2	2	2	2	2	2	2	2	3	1	1	1	1	1	1	1	3	3	1	1	1	2	3	3	1	1	2	2	1	1	62.3	2
1650	22	2	65	3	2	2	2	2	1	1	2	1	1	1	1	2	2	2	2	2	2	3	3	1	1	1	3	3	3	3	1	3	3	1	2	2	1	1	2	2	2	2	0.05	1
1651	22	1	7	3	2	2	2	2	2	2	2	2	2	2	2	2	2	2	2	2	3	3	1	1	1	3	1	3	3	3	2	2	2	2	3	3	1	1	2	2		2	0.01	2
1652	22	2	36	3	2	2	2	1	1	1	1	1	2	2	1	1	2	2	2	2	3	1	1	1	2	3	3	1	3	3	1	1	2		3	3	1	1	2	2	2	2	0.01	1
1653	22	1	42	3	2	2	2	2	1	2	1	1	2	2	2	2	2	2	2	2	3	2	1		1	1	3	1	3	3	1	1	2	2	3			1	2	2	2	2	0.02	1
1654	22	1	74	1	2	2	2	1	1	2	2	2	2	2	1	2	2	2	2	2	3	3	1	1	1	3	1	1	3	3	1	1		2	2	3	1	1	2	2	2	2	0.02	1
1655	22	2	53	3	2	2	2	2	2	2	2	2	2	2	2	2	2	2	2	2	3	1	1	1	1	1	1	1	3	3	1	1			3	3	2					2	0.02	2
1656	22	2	78	3	2	2	2	2	2	2	2	2	2	2	2	2	2	2	2	2	3	1	1	1	2	2	1	1	2	2	1				3	3	2					2	0.02	2
1657	22	1	57	3	2	2	2	2	2	2	2	2	2	2	2	2	2	2	2	2	3	1	1	1	1	3	1	1	3	3	1	3			3	3	2					2	0.01	2
1658	22	2	25	3	2	2	2	2	2	2	2	2	2	2	2	2	2	2	2	2	3	1	1	1	1	3	1	1	2	2	1	1			2	3	2					2	0.02	2
1659	22	2	18	3	2	2	2	2	2	1	2	2	2	2	1	2	2	2	2	2	3	1	1	1	1	3	1	1	3	2	1	1				3	2					1	3.09	1
1660	22	1	16	3	2	2	2	2	2	2	2	2	2	2	2	2	2	2	2	2	3	1	2	1	1	3	1	1	2	2	2	2			2	2						1	3.69	2
1661	22	1	36	3	2	2	2	2	2	2	2	2	2	2	1	2	2	2	2	2	3	3	1	1	1	3	3	3	3	1	1	1		1	2	3	2					2	0.01	1
1662	22	2	36	3	2	2	2	1	2	2	2	2	2	2	1	2	2	2	2	2	3	1	1	1	2	3	1	1	3	2	1	1			2	3	2					2	0.02	1
1663	22	2	8	3	2	2	2	2	2	2	2	2	2	2	2	2	2	2	2	2	3	1	1	1	1	3	3	1	3	3	1	1		1	2	2	2					2	0.01	2
1664	22	1	2	3	2	2	2	2	2	2	2	2	2	2	2	2	2	2	2	2	3	2	2	2		2	1	2	3	2	2	2			2	2	2					2	0.01	2
1665	17	1	55		2	2	2	2	2	2	2	2	2	2	2	2	2	2	2	2	3	1	1	1	1	3	1	1	3	3	1	1		1	3	3	2					2	0.19	2
1666	17	2	50		2	2	2	2	2	2	2	2	2	2	2	2	2	2	2	2	3	1	1	1	2	3	1	1	3	3	1	1		1	3	3	2					2	0.02	2
1667	17	2	70		2	2	2	2	2	2	2	2	2	2	2	2	2	2	2	2	3	1	1		1	2	1	1	3	3	1	1		1	3	3	2					2	0.01	2
1668	17	1	49		2	2	2	2	2	2	2	2	2	2	2	2	2	2	2	2	3	3	1	1	1	3	1	1	3	3	1	1		1	3		2					2	0.01	2
1669	17	2	39	2	2	2	2	2	2	2	2	2	2	2	2	2	2	2	2	2	3	3	1	1	2	3	1	3	3	3	1		1	1	1	1	2					2	0.01	2
1670	17	1	9		2	2	2	2	2	2	2	2	2	2	2	2	2	2	2	2	3	1	1	1	1	2	3	1	3	3	1	1		1	3	3						2	0.14	2
1671	17	1	17		2	2	2	2	2	2	2	2	2	2	2	2	2	2	2	2	3	3	3	3	1	3	1	1	2	2	2	2	1		2	2	2					2	0.01	2
1672	23	1	65	2	2	2	2	2	2	2	2	2	2	2	2	2	2	2	2	2	3	1	1	1	1	3	1	1	3	3	2	1	1		2	2						2	0.01	2
1673	23	2	59	2	2	2	2	2	2	2	2	2	2	2	2	2	2	2	2	2	3	1	1	1	1	1	1	1	3	3	2	1	1		2	2	2					2	0.01	2
1674	23	2	52	3	2	2	2	2	2	2	2	2	2	2	2	2	2	2	2	2	3	1	1	1	1	3	1	1	3	3	1	1			3	3	2					2	0.2	2
1675	23	1	18	3	2	2	2	2	2	2	2	2	2	2	2	2	2	2	2	2	2	3	3	3	1	3	1	1	2	2	2	2	1		2	2	2					2	0.01	2
1676	23	1	54	3	2	2	2	2	2	2	2	2	2	2	2	2	2	2	2	2	3	1	2		1	3	1	1	3	1	1	1	1		3	3	2					2	0.01	2
1677	23	1	11	2	2	2	2	2	2	2	2	2	2	2	2	2	2	2	2	2	3	2	1	1	2	3	3	1	3	2	1	1			3	3	2					2	0.01	2
1678	23	1	73	2	2	2	2	2	2	2	2	2	2	2	2	2	2	2	2	2	3	1	3	1	1	1	1	1	3	3	3	3	1		3	3						2	0.01	2
1679	24	1	8	3	2	2	2	2	2	2	2	2	2	2	2	2	2	2	2	2	3	1	3	1	1	1	1	1	3	3	1	1	1		3	3						2	0.02	2
1680	24	2	30	3	2	2	2	2	2	2	2	2	2	2	2	2	2	2	2	2	3	1	3	1	1	1	1	1	3	3	1	1	1		3	3	2					2	0.01	2
1681	23	2	52	3	2	2	2	2	2	2	2	2	2	2	2	2	2	2	2	2	3	1	1	1	1	1	1	1	3	3	1	1			3	3						2	0.02	2
1682	23	1	55	3	2	2	2	2	2	1	2	2	2	2							3	1	1	1	1	1	1	1	3	3	1	1		2	3	3	2					2	0.02	1
1683	25	1	40	3	2	2	2	2	2	2	2	2	2	2							3	1	1	1	1	1	1	1	3	3	1	1	2		3	3	2					1	15.35	2
1684	25	2	28	3	2	1	2	2	2		2	2	2								3	1	1	1	1	1	1	1	3	3	1	1	2		3	3	2					1	6.9	1
1685	25	1	58	1	2	2	2	2	2	2	2	2	2	2							3	1	1	1	2	1	1	1	3	3	1	1	2		3	3						2	0	2
1686	26	1	21	1	2	2	2	2	2	2	2	2	2	2	2	2	2	2	2	2	3	1	2	1	1	1	1	1	3	3	1	3	1		3	3	2					1	62.11	2
1687	26	2	52	3	2	2	2	2	2	2	2	2	2								3	1	1	1	1	2	1	1	3	3	3	3	1	1	3	3	2					2	0.17	2
1688	26	1	63	1	1	1	1	1			1	1	1	1								1	1	1	1	1	1	1	3	3	1	1	2		3	3	2					1	62.11	1
1689	26	2	57	1	1	1		1	1		1			1								1	1	1	1	1	1	1	3	3	1	1	2		3	3	1					1	62.11	1
1690	26	2	55		2	2	2	2	2	2	2	2	2	2	2	2	2	2	2	2	3	1	1	1	1	1	1	1	3	3	1	1			3	3						2	0.02	2
1691	26	2	50	1	1	1	1	2	1	2	1	2	1	1	1	2	1	2			3	2	1		1	1	1	1	3	3	1	1	1		1	1	1					1	21.49	1
1692	26	2	35	2	2	2	2	1	1	1	1	1			1			1	2	2	3	1	1	1	1	1	1	1	3	3	1	3	1		3	3						2	0.02	1
1693	26	2	62	1	1	1	1		1	2	2	2	2	2	1	2	2	2	1	2	3	1	3	1	1	1	1	1	3	3	1	1	1		3	3	1					1	62.11	1
1694	26	2	39	3	2	2	2	2	2	2	2	2	2	2	2	2	2	2	2	2	3	1	1	1	1	1	1	1	3	3	1	1	2	1	3	3	2					2	0.01	2
1695	26	1	50	3	2	2	2	2	2	2	2	2	2	2							3	1	3	1	2	1	1	1	3	2	1	1	2	1	3	3	2					2	0.02	2
1696	24	2	53	3			1				1		1								2	2	2	1	1	1	1	1	1	3	3	1	1	2	1	3	2			2	2	1	62.11	1
1697	24	2	70	3	2	2	2	2	2	2	2	2	2	2	2	2	2	2	2	2	2	2	2	1	2	3	2	1		1				2								2	0.01	2
1698	24	2	43	3	2	2	2	2	2	2	2	2	2	2	2	2	2	2	2	2	2	2	2	1	1	1	1	1	1	1	3	3	3	1	1			2	2	2		2	0.02	2
1699	24	2	59	2	2	2	2	2	2	2	2	2	2	2	2	2	2	2	2		2	2	2	1	1	1	1	1	1	1	3	2	2	1	2	2	2	2				2	0.07	2
1700	24	1	61	2	2	2	2	2	2	2	2	2	2	2	2	2	2	2	2	2	2	2	2	2	1	1	2	3	3	3	3	2	2	1	2	2	2	2				2	0.01	2
1701	24	1	45	2	2	2	2	2	2	2	2	2	2	2	2	2	2	2	2	2	2	2	2	2	2	2	1	2	1	1	1	2	2	1	2							1	62.3	2
1702	24	2	44	2	2	2	2	2	1	2	2	1	2	2	2	2	2	2	2	2	2	2	2	2	1	3	3	3	1	3	3	2	1	1	2	1	2	2				1	21.12	1
1703	19	1	16	2	2	2	2	2	2	2	2	2	2	2	2	2	2	2	2	2	2	2	2	2	2	3	1	3	3	3	3	2	2	1	1	2	2	1	2			1	14.64	2
1704	19	1	38	2	2	2	2	2	2	2	2	2	2	2	2	2	2	2	2	2	2	2	2	2	1	3	3	3	3	1	1	1	2	1	3	2	2					1	62.3	2
1705	23	2	66	2	2	2	2	2	2	2	2	2	2	2	2	2	2	2	2	2	2	2	2	2	1	1	3	1	3	3	3	3	2	1	3	3	2					1	15.5	2
1706	28	2	32	1	2	2	2	2	2	1	1	2	1	1	2	2	2	2	2	1	3	1	2	2	1	2	3	3	1	1	3	3	3	2	1	2	2	1	2	2	2	1	7.07	1
1707	28	1	32	1	2	1	1	1	1	2	1	2	2	2	1		2	2	1	2	3	3	3	3	2	3	3	3	3	2	1	1	2	1	3	2	2	2	2	2		1	62.3	1
1708	29	2	61	1	2	2	2	2	2	2	2	2	2	2	2	2	2	2	2	2	2	1	1	1	2	3	1	1	3	2	1	2	2	1	2	2	2	2	2	2	2	2	0.01	2
1709	29	2	25	1	2	1	2	2	1	2	2	2	2	2	1	2	2	1	1	2	3	1	1	1	2	3	1	1	3	3	1	1	2	1	3	3	2	1	2	2		1	21.57	1
1710	22	1	50	1	1	1	1	1	1	2	1	2	1	1	1	1	1	1	2	1	1	1	1	1	1	3	2	2			1	1	1	2						1	2	1	62.3	1
1711	22	2	47	1	1	1	2	2	1	2	2	2	2	2	1	2	1	2	1	1	2	1	1	1	2	3	1	1	3	3	1	1	2	1	3	3			2	1	2	1	21.43	1
1712	22	2	64	1	1	2	2	2	2	2	2	2	2	2	2	2	2	2	1	2	3	1	1	1	2	1	1	1	3	3	2	2	1	1	1							1	62.3	1
1713	22	2	73	2	2	2	2	2	2	2	2	2	2	2	2	2	2	2	2	2	2	1	2	2	2	1	2															2	0.01	2
1714	29	1	75	2	2	2	2	2	2	2	2	2	2	2	2	2	2	2	2	2	3	1	1	1	1	3	3	1	3	2	1	1	2	1	3	2	2					2	0.01	2
1715	29	2	67	2	2	2	2	2	2	2	1	2	2	2	1	2	2	2	2	2	3	1	1	1	1	3	3	1	3	2	1	1	2	1	3	2	2					2	0.01	1
1716	30	2	40	2	2	2	2	2	2	2	2	2	2	2	2	2	2	2	2	2	3	1	1	1	1	3	3	1	3	1	1	1										1	4.03	2
1717	30	1	42	2	2	2	2	2	2	2	2	2	2	2	2	2	2	2	2	2	3	1	3	3	2	2	3	3	2	1	1	2	2	2	1	2						1	8.3	2
1718	30	2	32	3	1	2	1	1	1	1	1	1	2	2	1	1	1	1	1	2	3	1	1	1	1	3	3	1	3	1	1	1	2	1	2	2	1		2	2	2	1	6.32	1
1719	30	2	56	2	2	2	2	2	2	2	2	2	2	2	2	2	2	2	2	2	3	3	3	1	1	2	3	1	3	3	1	1	2	1	3	3	2	2	2	2	2	1	7.88	2
1720	30	2	23	2	2	2	2	2	2	2	2	2	2	2	2	2	2	2	2	2	2	1	1	1	1	2	1	1	3	1	1	1		1	2	2	2					1	18.32	2
1721	30	1	64	2	2	2	2	2	2	2	2	2	2	2	2	2	2	2	2	2	2	3	3	1	1	2	1	1	3	3	1	1		1	3	3	2	2	2	2	2	1	15.94	2
1722	28	1	21	3	1	2	1	1	2	2	1	2	2	2	2	2	2	1	2	2	1	1	1	2	2	1	2	1	1	3	1	1	1		2	3	2					2	0.02	1
1723	28	2	53	3	2	2	2	2	2	2	2	2	2	2	1	2	2	2	2	2	3	3	1	1	2	3	3	1	3	3	2	1	1		2	3	2					2	0.02	1
1724	28	1	61	3	2	2	2	2	2	2	2	2	2	1	2	2	1	1	2	2	3	3	3	3	2	1	3	1	3	1	2	1	1		2	3	2					2	0.02	1
1725	28	2	45	3	2	2	2	2	2	2	2	2	2	2	1	2	2	1	2	2	3	1	1	1	2	2	1	1	3	1	1	1	1	1	3	3	2					2	0.02	1
1726	28	1	25	3	2	2	2	2	2	2	2	2	2	2	2	2	2	2	2	2	3	1	1	1	2	3	1	1	3	2	1	1	1	1			2					2	0.01	2
1727	28	1	49	3	2	2	2	2	2	2	2	2	2	2	2	2	2	2	2	2	3	3	1	1	2	3	1	1	3	3	1	1	3	1	2	3	2	2	2	2		2	0.02	2
1728	28	1	21	3	2	2	2	2	2	2	2	2	2	2	2	2	2	2	2	2	3	1	1	1	2	2	1	1	3	1	1	1	1	1	3	3	2					2	0.01	2
1729	28	2	20	3	2	2	2	2	2	2	2	2	2	2	2	2	2	1	2	2	3	1	1	1	2	3	1	1	3	1	1	1	3	1	3	3	2					2	0.01	1
1730	28	1	33	1	2	1	2	2	1	1	2	1	1	2	1	2	1	2	1	2	2	3	1	1	2	3	3		3	3	1	1	3		3	3	2					1	14.17	1
1731	31	1	63		1	2	2	2	2	2	1	2	1	2	1	2	1	2	1	1	2	3	1	1	2	2	1	1	1	2	1	1	1	1	3	2	1	1	2	1	2	1	61.53	1
1732	31	2	60	1	2	2	2	2	1	1	1	2	2	1	1	2	2	2	1	2	3	3	1	1	1	3	1	1	3	3	3	2	1		3	3	1	1	2	1	2	1	20.98	1
1733	31	1	77	2	2	2	2	2	2	2	2	2	2	2	2	2	2	2	2	2	3	3	3	1	1	3	3	1	3	3	1			1	2		2					2	0.02	2
1734	31	2	69	2	2	2	2	2	2	2	2	2	2	2	2	2	2	2	2	2	3	1	1	1	1	3	3	1	3	3	1			1	2		2					2	0.01	2
1735	31	1	12	2	2	2	2	2	2	2	2	2	2	2	2	2	2	2	2	2	3	3	1	3	1	2	1	1	3								2	2	2	2	2	2	0.01	2
1736	32	1	47	2	1	2	2	2	2	2	2	2	2	2	1	2	2	1	1	2	3	1	1	1	1	2	1	1	3	3	1	1	1		3		2	2	2	2	2	2	0.02	1
1737	32	1	9	2	2	2	2	2	2	2	2	2	2	2	2	2	2	2	2	2	3	3	3	3	1	2	1	1									2	2	2	2	2	1	61.53	2
1738	32	2	44	2	2	2	2	2	2	2	2	2	2	2	2	2	2	2	2	2	3	1	1	1	1	2	1	1	3	1	1	1	3		3		2	2	2	2	2	1	1.62	2
1739	32	2	19	3	2	2	2	2	2	2	2	1	2	2	1	2	2	2	2	2	3	3	1	1	2	3	1	1	3	2	1	1	3		2	3	2					1	15.93	1
1740	32	2	46	3	2	2	2	2	2	2	2	2	1	2	2	2	2	2	1	2	3	3	1	1	2	3	1	1	3	2	1	1	3		2	2	2					1	61.53	1
1741	32	1	13	3	1	2	2	1		2	2	1	2	2	1		2	2	1	2	3	3	1	1	1	3	1	1	3	2	1	1	3		1	3	2					1	13.06	1
1742	32	2	17	3	2	2	2	2	2	2	2	1	2	2	2	2	2	2	2	2	3	3	1	1	1	3	3	1	3	3	1	3	3		3	3						2	0	1
1743	32	2	48		1	2	2	2	2	2	1	1	2	2	1				2	2	3	3	1	1	1	3	3	1	3	3	1	1	3		3	3	2					2	0.01	1
1744	32	1	10	2	1	2	2	2	2	2	1	1	2	2	2	2	2	2	2	2	3	3	1	3	2	3	3	1	3	3	1	1	3		2	2						2	0.01	1
1745	32	1	51	3	2	2	2	2	2	2	1	2	2	2	2	2	2	1	2	2	3	3	1	1	1	2	3	1	3	3	1	1	3		3	2	2					2	0.02	1
1746	32	1	18	2	2	2	2	2	2	2	2	2	2	2	2	2	2	2	2	2	3	2	3	3	2	3	3	1	3	3	1	1		1	2	3	2					2	0.02	2
1747	32	1	55	3	2	2	2	2	2	2	2	2	2	2	2	2	2	2	2	2	3	2	1	3	1	3	3	1	3	3	3	1		1	2	3	2					2	0.01	2
1748	32	2	52	2	2	2	2	2	2	2	2	2	2	2	2	2	2	2	2	2	3	2	1	3	2	3	3	1	3	3	1	1		1	2	2	2					2	0.01	2
1749	32	1	18	2	1	1	2	2	2	2	1	1	2	2	2	2	2	2	1		3	1	1	1	2	3	1	1	3	3	1	1	3		3	3	2					1	61.53	1
1750	32	1	57		2	2	2	2	2	2	2	2	2	2	2	2	2	2	2	2	3	3	3	1	1	2	1	1	3	1	1	1	3		2	3	2					2	0.31	2
1751	32	2	64	3	2	2	1	1	1	1	1	1	1	1	1	1	1	1	2			3	3	3	1	1	1	1	3	3	1	3			2		2					2	0	1
1752	32	1	67	3	2	2	2	2	2	2	1	1	2	1	2	2	2	1	2	2	2	3	3	3	1	3	1	1	3	3	3	1			2		2					2	0.01	1
1753	32	1	66	3	2	2	2	2	1	1	1	2	2	2	2	2	2	2	1	2	2	1	1	1	1	3	1	1	1	3	1	3	2	2	3	2						2	0.01	1
1754	32	2	66	3	2	2	2	2	2	2	2	2	2	2	2	2	2	2	2	2		3	3	2	1	1	3	1	1	3	1	3	2	2	3		2					2	0.01	2
1755	32	2	58	3	1	2	2	2	2	2	2	2	2	2	1	2	2	2	2	2	3	3	3	3	2	3	3	1	3	1					3		2					2	0.01	1
1756	32	1	70	3	1	2	1	2	2	2	1	1	2	2	2	2	2	2	1	1	3	3	3	3	2	3	1	1	3	1					3	2						2	0.01	1
1757	30	1	60	2	2	2	2	2	2	2	1	2	2	1	2	2	2	2	2	2	3	3	2	3	2	3	3	3	3	3	1	1	3		2	2	2					2	0.02	1
1758	30	2	59	2	2	2	2	2	2	2	2	2	2	2	2	2	2	2	2	2	3	3	3	1	2	1	3	3	3	3	1	1	3		2	3	2					2	0.01	2
1759	30	2	73	3	2	2	2	2	2	2	2	2	2	2	2	2	2	2	2	2	3	1	1	1	2	2	3	1	3	1	3				3		2					2	0.02	2
1760	30	2	59	3	2	2	2	2	2	2	2	2	2	2	2	2	2	2	2	2	2	1	2	2	2	3	1	1	3	2	1	1	2		3	3	2	2	2	2	2	2	0.01	2
1761	30	1	61	3	2	2	2	2	2	2	2	2	2	2	2	2	2	2	2	2	2	1	2	2	1	3	1	1	3	2	1	1	2		3	3	2	2	2	2	2	2	0.01	2
1762	30	2	37		2	2	2	2	2	2	2	2	2	2	2	2	2	2	2	2	2	1	2	2	2	3	1	1	3	2	1	1	1		3	3	2	2	2	2	2	2	0.01	2
1763	30	2	55	3	2	2	2	2	2	2	2	2	2	2	2	2	2	2	2	2	2	1	2	2	1	3	1	1	3	2	1	1	2		3	3	2	2	2	2	2	1	9.44	2
1764	30	2	28	3	2	2	2	2	2	2	2	2	2	2	2	2	2	2	2	2	2	1	2	2	1	3		1	3	2	1	1	2		3	3	2	2	2	2	2	1	18.17	2
1765	30	2	79	3	2	2	2	2	2	2	2	2	2	2	2	2	2	2	2	2	2	1	2	2	2	3	1	1	3	3	1	1	2		3	3	2	2	2	2	2	1	61.91	2
1766	30	2	42	3	2	2	2	2	2	2	2	2	2	2	2	2	2	2	2	2	2	1	2	2	2	3	1	1	3	2	1	1	2	1	3	3	2	2	2	2		2	0.22	2
1767	30	1	54	3	2	2	2	2	2	2	2	2	2	2	2	2	2	2	2	2	2	1	2	2	2	3	1	1	3	2	1	1	2	1	3	3	2	2	2	2	2	1	2.46	2
1768	30	1	79	3	2	2	2	2	2	2	2	2	2	2	2	2	2	2	2	2	2	1	2	2	2	3	1	1	3	2	1	1	2	1	3	3	1	1	2	2	2	1	61.91	2
1769	30	2	78	3	2	2	2	2	2	2	2	2	2	2	2	2	2	2	2	2	2	1	2	2	2	3	1	1	3	2	1	1	2		3	3	2	2	2	2	2	2	0.01	2
1770	22	1	56	3	2	2	2	2	2	2	2	2	2	2	2	2	2	2	2	2	2	1	2	2	2	3	1	1	3	2	1	1	2	1	3	3	2	2	2	2	2	2	0.01	2
1771	22	2	50	3	2	2	2	2	2	2	2	2	2	2	2	2	2	2	2	2	2	1	2	2	2	3	1	1	3	2	1	1	2		3	3	2	2	2	2	2	2	0.02	2
1772	22	1	50	3	2	2	2	2	2	2	2	2	2	2	2	2	2	2	2	2	2	1	2	2	2	3	1	1	3	2	1	1	2		3	3	2	2	2	2	2	2	0	2
1773	22	2	35	3	2	2	2	1	1	1	2	1	2	1	1		2	1	1	2	3	1	1	1	1	3	1	1	3	3	1	1	3		3	3	1	1	2	2	2	2	0.01	1
1774	22	1	88	3	2	2	2	2	2	2	2	2	2	2	1	2	1	2	1	2	3	1	1	1	2	3	1	1	3	1	1	1	3	1	1	2	2					2	0	1
1775	22	2	40	2	2	2	2	1	1	1	1	2	2	1	1	2	1	2	2	2	3	1	1	1	2	3	3	1	3	1	1	1	3		2	3	2					1	61.91	1
1776	32	2	30	1	2	2	2	2	2	2	1	2	2	1	1	2	2	1	1	2	3	1	1	1	1	3	3	1	3	3	1	1	3	2	3	2	1	1	2	1	2	1	15.66	1
1777	32	2	59	3	2	2	2	2	2	2	2	1	2	2	1	2	2	2	2	2	2	3	3	1	2	2	3	1	3	3	1	1	3	1	2	2	2					2	0.02	1
1778	32	2	53	1	2	2	2	2	2	2	2	2	2	2	1	2	2	2	2	2	2	3	3	3	2	3	3	1	3	3	2	2		1	2	1	2					2	0.02	1
1779	32	1	3	1	1	2	1	1	2	1	1	1	1	1	2	1	1	1	1	2	3	2	2	2			2	1	3	3	1	3	3	1			1	1	2	1	2	1	17.23	1
1780	32	1	44	2	2	2	2	2	2	1	1	1	1	1	2	2	1	1	1	2	3	1	1	1	2	2	3	1	3	3	1	1	3		2	3						1	11.96	1
1781	32	1	38	1	2	2	2	1	2	2	1	1	2	1	1	1	1	1	2	2	3	3	1	1	1	1	1	1	3	3	1	1	3		1	2	1	1	2	1	2	2	0.21	1
1782	32	1	40	3	2	2	2	2	2	2	2	2	2	2	2	2	2	2	2	2	3	1	1	1	2	2	1	1	3	2	1	1	3	2	3	3	2					2	0.02	2
1783	32	1	58	3	2	2	2	1	1	2	1	1	2	2			1		1	2	3	3	1		2	2	3	1	3	3	1	1	3		2	3						2	0.01	1
1784	32	1	38	1	2	2	1	2	1	1	2	1	2	1	1	2	1	1	2	2	3	3	1	1	2	3	2	1	3	3	1	1	3		3	3	2		2	2	2	2	0.02	1
1785	32	1	4	3	2	2	2	1	2	1	1	1	1	2	1	1	1	1	1	2	3	2	2	2			2	1	3	3	1	3	3		3	3	1	1	2	2	2	2	0.01	1
1786	32	1	46	3	2	1	2	2	1	2	1	2	2	2	2	2	2	2	1	2	1	3	1	1	2	3	3	1	3	1	1	3	1	2	3	3	1	1	2	1	2	1	5.58	1
1787	32	2	47	1	1	1	2	2	1	2	2	2	1	1	2	2	2	1	1	2	3	2	1	1	2	1	2	1	3	1	1	1	1	1	3	2	1	1	2	2	2	1	62.3	1
1788	32	1	21	1	2	1	2	2	1	2	2	2	2	2	2	2	2	2	2	2	1	2	3	3	2	1	2	1	1	1	1	1	1	2	3	2	1	1	2	2	2	1	20.93	1
1789	32	2	18	2	2	1	2	2	2	2	1	2	2	2	2	2	2	2	1	2	1	3	3	3	2	1	2	1	1	1	1	1	1	2	3	3	1	1	2	2	2	1	62.3	1
1790	32	2	77	3	2	2	2	2	2	2	2	2	2	1	1	2	2	2	2	2	3	3	3	3	2	3	3	1	3	3	1	1	3		2	1	2					1	3.73	1
1791	32	2	45	3	1	1	1	2	1	1	2	1	2	2	1	2	2	2	1	2	3	3	1	1	1	3	1	1	3	2	1	3	2	1	3	3	1	1	2	1	2	1	1.52	1
1792	32	1	21	2	2	2	2	2	2	2	2	1	2	2	2	1	1		2	2	3	2	3	3	2	3	3	1	1	3	1	1	2	2	2	3	1	1	2	1	2	1	6.95	1
1793	32	2	17	3	1	2	2	2	2	2	2	1	2	2	1	2	2	2	1	2	2	1	1	1	2	3	3	1	3	3	3	3			3	3	1	1	2	1	2	2	0.01	1
1794	32	2	15	2	1	1	2	1		1	1	2	2	2	1	1	1	1	1	2	2	3	3	3	2	1	1	1	3	3	1	1	2		3	3	1	1	2	1	2	1	10.35	1
1795	33	1	46	3	2	2	2	2	2	2	2	2	2	2	2	2	2	2	2	2	2	2	3	3	2	3	3	1	2	3	1	1	2	1	3	3	1	1	2	1	2	1	5.15	2
1796	34	2	64	2	2	2	2	2	2	2	2	2	2	2	2	2	2	2	2	2	2	3	3	3	1	3	3	1	3	3	1	1	1		2		2					1	7.48	2
1797	34	1	48	2								1	2	2	2	2	2	2	2	2	2	3	1	3	1	3	3	3	3	1	1	1	3		2		2	2	2	2	2	1	21.78	1
1798	34	2	45	3	2	1	2	1	1	2	1	1	1	1	1	1	1	2	2	2	3	3	1	3	1	3	1	3	3	3	1	1		1	3	3	2					2	0.01	1
1799	34	1	21	3	1	1	1	1	1	1	1	1	1	2	1	2	2	1	1		3	1	3	3	1	3	3	1	3	3	1	3		1	1	3	2					1	62.3	1
1800	34	1	52	2	2	2	2	2	2	2	2	2	2	2	2	2	2	2	2	2	3	1	1	1	1	3	1	1	3	1	1	1	1	2	3	3	2	2	2	2	2	1	62.3	2
1801	34	2	46	2	2	2	2	2	2	2	2	2	2	2	2	2	2	2	2	2	2	1	1	1	1	3	1	1	3	2	2	1	1	2	3	3						1	62.3	2
1802	34	2	26	2	2	2	2	2	2	2	2	2	2	2	2	2	2	2	2	2	2	1	1	1	2	2	3	1	3	3	1	1	2	2	3	2	2	2	2	2	2	1	3.28	2
1803	34	1	20	2	2	2	2	2	2	2	2	2	2	2	2	2	2		2	2	3	1	1	1	2	2	3	1	3	3	2	1	2	2	3	2	2		2	2	2	1	16.82	2
1804	34	1	60	3	2	2	2	2	2	2	2	2	2	2	2	2	2	2	2	2	3	3	3	3	2	3	3	3	1	1	1	1	3	1	3	3	2					2	0.04	2
1805	35	2	56	1	2	2	2	2	2	2	2	2	2	2	2	2	2	2	2	2	3	1	1	1	1	3	1	1	3	3	3	1	3	2	3	3		1	2	1	2	2	0	2
1806	35	1	49	3	1	1	2	2	1	2	2	2	2	2	2	2	2	1	1	2	3	3	3	1	1	3	1	1	3	2	1	1		2	2	3	2	2	2	2	2	1	62.3	1
1807	35	2	46	1	2	1	2	2	2	2	2	2	2	2	1	2	2	2	2	2	2	3	2	1	1	1	1	1	3	3	1	1		1	3	3	1	1	2	2	2	1	62.3	1
1808	35	1	18		2	2	2	2	2	1	2	1	2	2	2	2	2	2	2	2	2	2	3	1	1	3	2	1	3	3	1	1	2	2	1	2	1	1	2	1	2	2	0.01	1
1809	35	1	48	2	2	2	2	2	2	2	2	2	2	2	2	2	2	2	1	2	2	1	1	1	1	1	1	1	3	1	1	1		1	3	2	2					2	0.02	2
1810	35	2	44	2	2	2	2	2	2	2	2	2	2	2	2	2	2	2	2	2	3	1	1	1	1	1	1	1	3	1	1	1		1	3	3	2	1	2	2	2	2	0.02	2
1811	35	1	10	2	2	2	2	2	2	2	2	2	2	2	2	2	2	2	2	2	2	1	1	1	1	1	1	1	3	1	1	1		1	3	2	2					2	0.02	2
1812	35	1	58	3	1	2	1	2	1	1	2	2	2	2	2	2	2	2	1	2	3	3	1	1	2	2	3	1	3	3	1	1	3		3	3						1	62.3	1
1813	36	2	80	1	2	2	2	2	2	2	2	2	2	2	2	1	1	2	2	2	3	1	1	1	2	2	1	1	3	3	1	2	3	1	3	3	1	1	2	2	2	2	0.01	1
1814	36	2	25	1	2	2	1	2	1	1	2	1	2	2	1	2	2	2	1	2	3	1	1	1	2	2	1	1	2	2	1	1	3	1	3	3	1	1	2	2	2	2	0.01	1
1815	36	1	30	1	2	2	1	2	1	2	1	2	2	2	2	2	2	2	2	2	3	3	1	1	2	3	1	1	3	3	2	3	3	1	3	3	1	1	2	2	2	2	0.01	1
1816	36	2	52	1	2	2	1	2	2	2	1	2	2	1	2	2	2	2	2	2	3	3	1	1	2	3	3	1	3	3	1	1	2	1	3	3	1	1	2	2	1	2	0.01	1
1817	36	2	54	2	2	2	2	2	2	2	2	2	2	2	2	2	2	2	2	2	3	1	1	1	2	2	1	1	3	2	1	1	3	1	3	3	2	2	2	2	2	1	62.3	2
1818	36	2	18	2	2	2	2	2	2	2	2	2	2	2	2	2	2	2	2	2	3	1	1	1	1	2	1	1	3	2	1	2	3	2	2	1	2	2	2	2	2	1	62.3	2
1819	36	1	52	2	2	2	2	2	2	2	2	2	2	2	2	2	2	2	2	2	3	1	1	1	2	2	1	1	3	2	3	3		1	2	3	2	2	2	2	2	2	0.02	2
1820	36	1	63	2	2	2	2	2	2	2	2	2	2	2	2	2	2	2	1	2	2		3	3	2	2	3	1						2				2	2	2	2	1	62.3	2
1821	36	2	37	2							1	1			1				2	2	3	1	3	1	2	3	1	1						2			2					2	0.01	1
1822	37	2	34	1		1															3	1	1	1	2	2	1	1	3	3	3	1			3							1	2.23	1
1823	37	1	38	2	2	2	2	2	2	2	1	1	2	2	1	2	2	2	2	2	2	3	1	1	1	3	3	1	3	3	1	2		2	2	3	2	2	2	2		2	0.01	1
1824	37	1	37	2	2	2	2	2	2	2	2	2	2	2	2	2	2	2	2	2	3	1	1	1	2	2	1	1	3	3	3	3	3	2	3	1	2	2	2	2	2	2	0.01	2
1825	37	2	9	2	2	2	2	2	2	2	2	2	2	2	2	2	2	2	2	2	3	1	1	1	2	3	1	1	3	3	1	1	3	2	1	2	2	2	2	2	2	2	0.01	2
1826	37	2	13	2																																						2	0.01
1827	37	2	45	2	2	2	2	2	2	2	2	2	2	2	2	2	2	2	2	2	3	1	1	1	2	3	1	1	3	3	1	3	3	2	1	1						2	0.01	2
1828	37	2	57	2	2	2	2	2	2	2	2	2	2	2	2	2	2	2	2	2	3	1	1	1	2	3	1	1	3	3	1	3	3	2	1	1	2	2	2	2	2	2	0.02	2
1829	37	1	46	2	2	2	2	2	2	1	2	2	2	2	2	2	2	2	1	2	3	1	1	1	2	1	1	1	3	3	3	3			3	3	2	2	2	2	2	2	0	1
1830	37	2	55	1	2	1	1	2	2	1	2	1	2	2	2	2	2	1	1	2	3	1	1	1	2	2	1	1	3	3	1	2	3		3	3	1	2	2	2	2	1	62.3	1
1831	37	2	61	1	2	2	2	2	2	2	2	2	2	2	2	2	2	2	2	2	3	1	1	1	2	1	1	1	3	3	1	1	3	2	3	3	1	1	2	1	2	1	62.3	2
1832	37	2	65	2	2	2	2	2	2	2	2	2	2	2	2	2	2	2	2	2	3	1	3	1	1	2	1	1	3	3	1	3			3	3	2	2	2	2	2	2	0.01	2
1833	37	2	60	2	2	2	2	2	2	2	2	2	2	2	2	2	2	2	2	2	3	1	1	1	2	2	1	1	3	3	3	3			2		2	2	2	2	2	2	0.01	2
1834	37	1	65	2	2	2	2	2	2	2	2	2	2	2							3	1	3	1	2	2	1	1	3	3	1	3			3	3	2					1	62.3	2
1835	37	2	61	2	2	2	2	2	2	2	2	2	2	2							3	1	1	1	2	2	1	1	3	3	1	1	2		1	1	2					1	62.3	2
1836	37	2	61	2	2	2	2	2	2	2	2	2	2	2							2	1	1	1	2	3	1	1	3	3	1	1	2		1	1	2					2	0.01	2
1837	38	2	13	3	2	2	2	2	2	2	2	2	2	2							2	1	1	1	1	1	3	1	3	3	1	1	2		3		2					2	0	2
1838	38	2	35	2	2	2	2	2	2	2	2	2	2	2	2						3	1	1	1	2	1	1	1	3	3	1	1	2		3	3	2					2	0.01	2
1839	38	2	45	2	2	2	2	2	2	2	2	2	2	2							3	1	1	1	2	1	1	1	3	3	1	1			3	3						2	0.01	2
1840	38	1	45	3	2	2	2	2	2	2	2	2	2	2							3	1	1	1	1	1	3	1	3	3	1	1	1		3	3	1					2	0.01	2
1841	38	1	62	2	2	2	2	2	2	2	2	2	2	2							3	1	1	1	2	2	2	1	3	3	1	1	1		3	3	1					2	0.01	2
1842	38	2	47	2	2	2	2	2	2	2	2	2	2	2							3	1	1	1	2	1	1	1	3	3	1	1	2		3	3	2					2	0.02	2
1843	38	1	39	2	2	2	2	2	2	2	2	2	2								3	1	1	1	2	1	3	1	3	3	1	3	2		3	3	2					2	0.02	2
1844	38	2	44	2	2	2	2	2	2	2	2	2	2	2								1	1	1	1	2	1	1	1	3	3	1	1	1	3	3	2					2	0.07	2
1845	39	1	55	3	2	2	2	2	1	1	1	1	1	2	2	2	2	2	2		3	3	3	1	2	3	3	3														1	62.3	1
1846	39	2	50	3	2	2	2	1	1	1	2	1	1	1	1	2	1	2	2	2	2	2	1	1	1	1	3	1		3	3	1	3	1	3	3	2					1	62.3	1
1847	39	2	26	3	2	1	2	2	1	1	1	1	1	1	1				2	2	2	3	3	1	1	3	1	1	3	3	3	1	1	1	1	3	2					1	10.44	1
1848	39	2	48	3	2	2	2	2	2	2	2	2	2	2	2	2	2	2	2	2	3	3	3	1	1	3	3	1	3	2	1	1	3	1	3	2	2					1	3.63	2
1849	39	1	50	3	2	2	2	2	2	2	2	1	2	2	2	2	2	2	2	2	3	3	3	1	1	3	3	3	3	3	3	3	3	1	3	2	2					1	18.1	1
1850	39	1	47	3	2	2	2	2	2	2	2	2	2	2	2	2	2	2	2	2	3	3	1	1	1	3	3	1	3	2	1	1	3	1	3	3	2					1	62.3	2
1851	39	2	46	3	2	2	2	2	2	2	2	2	2	2	2	2	2	2	2	2	3	3	1	1	1	1	3	1	3	2	1	1	3	1	3	3	2					1	62.3	2
1852	39	1	14	3	2	2	2	2	2	2	2	2	2	2	2	2	2	2	2	2	3	3	1	1	1	3	3	1	3	2	1	1	1	1	1	3						1	62.3	2
1853	39	1	65	3	2	2	2	2	2	2	2	2	2	2	2	2	2	2	2	2	3	1	1	1	2	2	3	1	3	3	1	1	3	1	2	3	2				2	2	0.01	2
1854	40	2	62	2	2	2	2	2	2	2	2	2	2	2	2	2	2	2	2	2	3	1	1	1	2	2	3	1	3	2	1	1	3	1	2	3	2				2	2	0.01	2
1855	40	1	10	3	2	2	2	2	2	2	2	2	2	2	2	2	2	2	2	2	2	3	3	1	1	3	3	3	2	2	3	1	3	1	1	3	2					1	62.3	2
